# Supplementary material for: Genome-wide development of insertion-deletion (InDel) markers for Cannabis and its uses in genetic structure analysis of Chinese germplasm and sex-linked marker identification
Source: BMC Genomics. 2021 Aug 5;22:595. doi: 10.1186/s12864-021-07883-w (PMC8340516; doi:10.1186/s12864-021-07883-w)
Supplement: Supplementary file 1 — Additional file 1.0 Table S1. All InDel markers developed in this study. [file 12864_2021_7883_MOESM1_ESM.xls]

## Sheet: non-redundant Indels
Primer name	Pos	Forward Primer	size	Tm(centigrade degree))	Reverse Primer	size	Tm(centigrade degree)	PRODUCT1 size(bp)
>Cs-InDel1-1	746	tctctttcccCAATCCAAATCCAT	24	60.016	TGAATCTCCATCATCTTCGTCCTC	24	59.961	255
>Cs-InDel1-2	3778	TGTTTCTTTTAGCACGCGTGTAAC	24	60.783	TGGTGGACTATGCTGTAGATTGAA	24	59.53	300
>Cs-InDel1-3	5616	tgaacaCGCGTAGTAAACTGAA	22	58.295	TTGCCCTGCCCTCAATaacttata	24	59.833	259
>Cs-InDel1-4	8111	TCCCTACAATCCTAGTTCAATCCT	24	58.461	TTCAACTCCTCCTCAAGCTCAAAT	24	60.203	249
>Cs-InDel1-5	12062	ttaaagtctggggagcatggttta	24	59.956	AGGATAATGTAAAGAGACGGTCGT	24	59.356	293
>Cs-InDel1-6	13711	ttggattggatcggtttggttatc	24	59.357	GTCATCTGATCTAATCCCAACCGA	24	59.961	167
>Cs-InDel1-7	14032	GCATGGACTTAATCTGCCTTAACC	24	59.963	GAGAGGCCAACATAGTTTGCTTAA	24	59.3	291
>Cs-InDel1-8	69744	gctaTGACTCACTTCTTCTGAACC	24	59.132	AGAATTACAGCCTGGTCTCAAACT	24	59.958	292
>Cs-InDel1-9	74713	GGGAAATGAACCTAGGAAGTGACA	24	60.263	TGGAATATGTTAGTGTGCCAAGGA	24	60.019	218
>Cs-InDel1-10	106752	AAATCCATTGGCTCAAATTCCTCG	24	60.142	AGTAGCGAGTTCATTCCTCCAATT	24	60.081	287
>Cs-InDel1-11	148690	TGAGACTGGGCTTAAAATCAGGAA	24	59.957	TAGTTCATAATCAATTGGGCCAGG	24	58.86	285
>Cs-InDel1-12	158473	TTGGTGGTATTGGTGCCCTAATAA	24	60.017	GAGGCCCATACAAAACCAAATGAA	24	60.021	251
>Cs-InDel1-13	170118	CGAATGAAAATGGCGGTTCTGATA	24	59.965	GATTCAAAACCCCGAGTCCATTTT	24	60.021	300
>Cs-InDel1-14	178988	CCACGCAAAGCCTAATGTTGG	21	60.403	CCTCTTCGCAAACCAAATCTTGAA	24	60.262	281
>Cs-InDel1-15	184320	agGGATCTAAGGAGGCAAACTTA	23	58.628	GCTTGTCATAGAGTTCTTAAGGAGG	25	58.954	300
>Cs-InDel1-16	186837	ATTTGAGATCTCGGTTCGCTTTTG	24	60.143	AGAGGGGTTATGCTAGAGTGTAGT	24	60.079	206
>Cs-InDel1-17	188886	CTCTCACTTATCCATTCAATGTCGT	25	58.955	aaaactgCAACTGAGTAAACGACC	24	60.202	159
>Cs-InDel1-18	191885	ATTCCGTCTTCAGAAATTCCATGC	24	59.903	TCTTAACTCTGTTCGTCGATTCGT	24	60.084	220
>Cs-InDel1-19	192470	TCAAGTACTTTACCGATTCGAgca	24	60.083	CTTCCTACTCTCGCTATTTTCCCA	24	59.9	131
>Cs-InDel1-20	211780	GCATGAAAAGGGTAAAGAGGCATC	24	60.441	GTTCATCATTGTGGAAAGTGACTCA	25	59.761	299
>Cs-InDel1-21	214593	AGTGCCATGAAGATAACCCTTGAT	24	60.08	CGGGAGGCAGTGAATTCAATTATG	24	60.261	235
>Cs-InDel1-22	214996	CCACACACAAGCTTTCCATACAAT	24	60.022	GGCGGCGATTAggttctctttt	22	61.257	289
>Cs-InDel1-23	220183	CGTGATCCAATAATATATCGCCATG	25	58.119	aattctacCCGTTGACTTGAATGC	24	59.844	246
>Cs-InDel1-24	229808	ctatggcccACTAAATTCAAACCG	24	60.202	GCACATATTAGAGATACAGACCTTACC	27	58.97	224
>Cs-InDel1-25	237204	TCAAATAACTCtccctcctctcct	24	60.016	acaccaataacgATATGACACCGA	24	60.142	262
>Cs-InDel1-26	237848	AGGAAGACTGTGATGTGAAAAGGG	24	60.748	TGAAGAGTGGAGTTTGTGTTACAG	24	58.884	235
>Cs-InDel1-27	239552	gcTATGAGAAGTTAATTGGGTAGGC	25	59.53	AGGGTTTGTGGAATTAGGGAAA	22	57.521	300
>Cs-InDel1-28	260057	CTTCACCAAAGGCAAATCGTT	21	57.63	GTTCTTGAATACCATTGCTCAGTG	24	58.365	243
>Cs-InDel1-29	267763	CTGCTTCCATCTCTGCCAAATG	22	59.901	GAGCGCCAAAGAGAGGTAAATTTT	24	60.083	274
>Cs-InDel1-30	286534	GGTAAAGTCTGCATTTTCCCCTTA	24	58.986	GTTGTCACTAAATCCCACAAGACG	24	60.084	206
>Cs-InDel1-31	295343	TCCCTGACCCTGAATTACATTGTT	24	59.956	TGCAGCAGTTCTTTGGTAAATGAG	24	60.023	266
>Cs-InDel1-32	342962	AAAACTAACGGAGCTGTGAATTGG	24	60.023	CTGACGGTTGGTATTGTGGTACTA	24	60.082	266
>Cs-InDel1-33	365011	GACAAGGAGAAAGGTTTGAGAAGC	24	60.024	aaattcGAATCACAACAAGGACCG	24	60.32	185
>Cs-InDel1-34	445550	AGTTTAACTTTGCTAGGCTGCTTG	24	60.023	AATTTGAAGTTGTGTATGGTGGGC	24	60.262	265
>Cs-InDel1-35	491099	CGGGAAAGATCgaaacagaaaaca	24	60.024	GCATCATCGTAATTTTGTGGTTGC	24	59.968	157
>Cs-InDel1-36	522425	CAATATCTCTTTGGTTGGGTCGTG	24	59.905	AGACCCATCGAAACCACTAATTCA	24	60.02	118
>Cs-InDel1-37	522877	CATCCCTGTTTGATCTCCAGTCTA	24	59.593	CAGATCACACTTATCATCAATGGCA	25	59.47	235
>Cs-InDel1-38	592238	ATTAGCCCCTACACACACAATTCT	24	60.018	TCTCAAAATTTTCTTACGGGCGAG	24	59.847	242
>Cs-InDel1-39	609472	GAGCTGAAAATATGTGATGTTCCCA	25	59.642	GAGAGTAAATGTGTGCCAAGGTTT	24	59.722	171
>Cs-InDel1-40	620039	gagagagagagagagaggagagat	24	59.162	TGACTCACACAATTCTAGAACAGc	24	59.009	296
>Cs-InDel1-41	671151	GTCTTTGATCTCTGAAACTTGCCA	24	59.483	ACAACAATGCCATGAATTCAGACC	24	60.322	286
>Cs-InDel1-42	673712	TCTTGGAGCTTGAGGAAGTTTT	22	57.83	ATGGAACTACAAAACTGAAGCACG	24	60.024	132
>Cs-InDel1-43	691829	TTCCTCTTCCTTGATTGACCTACG	24	60.082	ATAATGGTCAGAGAGGTGGTGATG	24	59.898	197
>Cs-InDel1-44	715461	cgaccgcACTGCAAATAATTTCAA	24	61.138	CAATGAAGACTTGAAGCTGGAACA	24	59.723	261
>Cs-InDel1-45	731948	tcttctctttactGTCGAGCTTCC	24	60.083	AAAATTTAGTTTGGGGTCCGACG	23	59.746	200
>Cs-InDel1-46	734604	ccCTGACTTCAAAAGCCCAAAA	22	59.566	AAAGATACATGTTTAACGCGCCTC	24	60.202	292
>Cs-InDel1-47	740280	attcAGGTTTAAagttgggtctgg	24	59.167	CCTAAACTCCGAACCCAAATCCTA	24	60.081	247
>Cs-InDel1-48	740769	TCTAAGTCTAGGGTCGAAGGTCTT	24	60.019	AATTCTGAATCTAGACCCCAACCC	24	60.08	296
>Cs-InDel1-49	740932	TAAGTCCAAGTCCAAGATCCAAGG	24	60.019	CCTAGACCTTTGAACTTGGACCAC	24	61.043	271
>Cs-InDel1-50	743378	CCACCGTTCAATGGCGATTTTAA	23	60.366	AAACCGACCTACTGAACACCATTA	24	59.959	90
>Cs-InDel1-51	745114	CTTGGTGTTGATGAAGTGTTTGGT	24	60.142	GGTTCAAAACTTCTCTAAACAGGTC	25	58.274	198
>Cs-InDel1-52	747820	TTTTAGGGTTGAGTTCGGGTGGAA	24	62.218	AAGGCTTCGAGTAGAGAGAGGATA	24	59.897	262
>Cs-InDel1-53	769425	TTTCATATGCTGGGATCGAGGATT	24	59.958	GTTACAACTCGAACATGCTTTCCA	24	60.024	280
>Cs-InDel1-54	770023	GTTGCTGCTAAAAGTTTGTGCTTG	24	60.26	TCCTTCTATGAACCACCTGAACTG	24	60.02	204
>Cs-InDel1-55	781115	GTGTTATAATGATGCCAACCACCC	24	60.202	CTGTTGACGAGAGGGTATGAGTAG	24	59.964	265
>Cs-InDel1-56	786444	ACTTCAAACCCCAGAAAAGGAGAT	24	60.141	TCCTACCTCAAATTCCTCCATTGT	24	59.46	266
>Cs-InDel1-57	818551	TGTAGTTGGCTTTCTTGGTTCTCt	24	60.141	AGGTAGTCTAGGCTGTCTTTGTTG	24	60.021	170
>Cs-InDel1-58	821124	CTCAAACAGATCACTCCCTCTTCA	24	60.021	ATCCTTGAGAGAGAATTGGTTGCT	24	60.019	143
>Cs-InDel1-59	821477	CTCGGCCTGATATTGCTTTTAGTG	24	60.025	CAAGAAATACGCAAACATCGCTTG	24	59.971	218
>Cs-InDel1-60	833802	CTAGCTAGGGAGTAGATGCAATGG	24	60.082	CATGTGTGTTGGTAATTGCTTTGC	24	60.084	133
>Cs-InDel1-61	836782	tttatttaagtcaggTCCAGGGCT	24	59.709	CTAAACTTCGAACGACCTGAACTC	24	59.618	288
>Cs-InDel1-62	981467	AACGTTACAGTAGAGGCTTCACAT	24	60.021	ATAAGCAACTTTGTTCACAGGTCG	24	60.024	200
>Cs-InDel1-63	983521	CACAAAAGCTTACACACACtctca	24	59.667	TCATGTGAGGTCAGCTTTTACAAG	24	59.243	242
>Cs-InDel1-64	984953	AATCAAACCCATACCAGATGTCCA	24	60.018	GACTATGCGGAATTGTTCGTTCAT	24	59.966	260
>Cs-InDel1-65	995861	CTTTGCCTTCTCTAATCGTTCGAC	24	59.968	CCGTTTTCCATGACAATCCAACAT	24	60.322	222
>Cs-InDel1-66	996101	AGGTGCCCAATAAACTAGAGTGTT	24	59.957	TCCATGCCTTAGTTACAAGAATGC	24	59.36	221
>Cs-InDel1-67	997984	TGGCTCCTGAATACCAAAGTTACA	24	59.958	AACCGGTACATGCACTTTGGTAAA	24	61.228	193
>Cs-InDel1-68	1000008	TCTGCTGCCCATGGATTCAATATA	24	59.957	TGGCTTGCTTATAATATTTGGGAGG	25	59.225	295
>Cs-InDel1-69	1006318	GTGGACACTCTTGGAAATAAAAGGA	25	59.232	AGCCATCTCATGTTTAAGTGGTCT	24	60.019	247
>Cs-InDel1-70	1074562	CATCTATTCTCTGCACTGGTCCTT	24	60.142	CCTTATCATGCATCATAACTCGTGA	25	59.072	239
>Cs-InDel1-71	1181916	CATCCTTAATCCAACACAACAGCC	24	60.381	AGAACTCGTGGAATTATTTGTGGC	24	59.844	291
>Cs-InDel1-72	1219836	AGTAGTTGTTTGTAGTGTCgga	22	57.076	catgtatcaaatcacGCCCCTTG	23	60.243	141
>Cs-InDel1-73	1257397	CTCGAATGTTTGTCACCAGTATCC	24	59.67	CGTGCCCAATACAATGAACTGAAT	24	60.142	292
>Cs-InDel1-74	1257609	TCGAATGTTTGTCACCAGTATCCT	24	60.021	CGTGCCCAATACAATGAACTGAAT	24	60.142	291
>Cs-InDel1-75	1358019	atgagggagttatttgatctggcg	24	60.745	GCACTCTTAGCTACACCAtccttt	24	60.624	283
>Cs-InDel1-76	1436848	CTGGATCGATCGACTCCTCAATAA	24	59.784	caGAAGGTCAGAAAACAAGATGCA	24	59.723	257
>Cs-InDel1-77	1491560	CACAGGAGTTGATGTCGGTGA	21	59.999	CGACAGCaaacttcagaaaagtca	24	60.202	190
>Cs-InDel1-78	1498762	TTACTCGAGAAATGGACCTTGGAA	24	59.715	GCGATTTTGGCTTAAACCCTCTTA	24	59.843	275
>Cs-InDel1-79	1502919	AACGATACACAGAGAGAAAGAGGG	24	59.841	GAGATAGGCCCAAAGACTgactaa	24	59.594	225
>Cs-InDel1-80	3620174	ACCAAGGACAACAAAGATTCCCTA	24	59.894	CCTCTAAGAGTTGTGGAGATTGCT	24	60.081	282
>Cs-InDel1-81	3621911	TACACAAACTCTTCAGCCTAGGAG	24	59.779	TCAAGGTTGCTCTAAAGTGGTGTA	24	59.898	204
>Cs-InDel1-82	3623506	TTGATGGGAAGCTCAACATTCTTG	24	59.781	TGTCTCTACCTTCAGTCACTCTCA	24	60.202	287
>Cs-InDel1-83	3625623	GTGGGTGGGGTTTTGAAGATTAAG	24	60.021	AACCATCACCTATTTAAAACCGCC	24	59.841	212
>Cs-InDel1-84	3635320	AGAATGGGATGCAAGAGAGTGAAA	24	60.264	GACCGATCTCATTTTGTCACTTGG	24	60.143	232
>Cs-InDel1-85	3658306	TAAGTTTATAGACGTGGTGCTCGG	24	60.439	TCCGGACCTTATATGACATGTGTG	24	60.202	281
>Cs-InDel1-86	3678821	TAAAAGGCACAAGAGAGGAAGGAA	24	59.896	AGAGAAGTCAACCCCTCAATACAC	24	60.02	273
>Cs-InDel1-87	3687020	gaaatggGACCTGAGAAAACGATC	24	59.905	AAGTAAACGCGTCTCAACTTCAAG	24	60.026	293
>Cs-InDel1-88	3699286	AGAATGCGAGGAAAACTTCAAAGG	24	60.023	AAGGTTGTAGTCGTTAGTTGTCCA	24	59.9	280
>Cs-InDel1-89	3705562	GAAGATTCTTTCGGTGTTTCCTCG	24	60.143	CGAGAAAACTTCAAAGGGTACGAC	24	60.085	218
>Cs-InDel1-90	3718656	tcaaatcctcataactccctgtgg	24	60.08	gcccaatacctaatgtctaaagtga	25	58.646	244
>Cs-InDel1-91	3733450	CTTGGTTctttctctctcctcctc	24	60.082	CCAACGGTtatccttctctctctc	24	60.202	129
>Cs-InDel1-92	3737458	AGTGATGCAGACCTCAAATGATCT	24	60.08	TCGTTTCACTGCTAGTATACTCACA	25	59.586	207
>Cs-InDel1-93	3738072	TCTTCTTAGGCTCCATGAAATCCA	24	59.525	CAACTATGGGAACTATGGGAGCTG	24	60.745	265
>Cs-InDel1-94	3745993	CATGTTGTTGCTAGGATGTCACAG	24	60.143	TCCTGTTCGAGTTCAAGTTGAGAA	24	60.142	251
>Cs-InDel1-95	3756707	TGATTGTTACATTGGGTGGGTTTG	24	59.96	CTCAGGCTCAGGGGAATAGAAAAT	24	60.141	143
>Cs-InDel1-96	3767034	GAAATATTGTTCCCACTTGCACCA	24	60.022	TACAAACACAACCAGCATCACATC	24	60.023	169
>Cs-InDel1-97	3785763	ACATATACCATTTTGCCTCTGTGC	24	59.661	CCTTCAATGGTATGTGTGTGTGTT	24	59.722	244
>Cs-InDel1-98	3855899	CTAAATGCTTGCGGTTAGTAGTGG	24	59.966	gGTGCAAATAGAACTCCACTTCAC	24	60.083	290
>Cs-InDel1-99	3890445	ttgttttgaatttggtgggaggtc	24	60.142	aaccatgaagatgaaaatacgcgc	24	60.731	295
>Cs-InDel1-100	3898761	TTGTCAAGTCCTACTCTGTCTGTG	24	59.962	CAAGCAGTTTTGAAGAACCACTCA	24	60.142	155
>Cs-InDel1-101	3899237	TGTGTCACATATGCTAGAACCAGA	24	59.534	TTTGGAGTGTAAGTTGGAGTTGGA	24	60.08	213
>Cs-InDel1-102	3944079	GCATGATTTCTACAAGCTGCAGAT	24	59.964	CCATCTCCTAAAACCAACCCTGTA	24	60.019	277
>Cs-InDel1-103	3945309	GAGGTACATTTCTAATGGCTTGCC	24	59.963	acaagccaccaaactaGTAGCATA	24	60.02	211
>Cs-InDel1-104	3946014	CGTGCATCTCTCCTACGTCTATAC	24	60.143	TGGACCAAATATAACATCGGAGCT	24	59.897	182
>Cs-InDel1-105	4079719	gtgtctatctaacggcatttcttgg	25	59.993	acgggagatcaaacctaatcgtta	24	59.597	107
>Cs-InDel1-106	4116123	GGTCTCAAATCATGTTCTATCCTTGTC	27	59.988	TCTGCCTATCATAGCTAGCTTTGG	24	60.021	268
>Cs-InDel1-107	4137065	CATTGCATTTACGATGGAGGGTTT	24	60.142	AAACGGCAAACATCTCAAGGTAAG	24	60.023	143
>Cs-InDel1-108	4141000	CATACCTGAAGAGAGAATGGCCTT	24	60.142	AAACCCTAGCcttcatttcactct	24	59.957	300
>Cs-InDel1-109	4146827	AGGTCCAACAAGAGTACAAGAGTG	24	60.202	TATTTCCTCTGGCTAGCATACTGG	24	59.716	272
>Cs-InDel1-110	4148077	AATAGTAGAGGCATTCACAAGGGG	24	60.141	AAAATAGCCAACTGACTCGGAGT	23	59.992	297
>Cs-InDel1-111	4221642	GAGCACTGTTGagttttatgccat	24	60.083	tacctatcgctgattgtcatgtca	24	59.659	290
>Cs-InDel1-112	4234840	GGCAGAGGAGACCAGTTTCTATAG	24	59.961	TTTTGTCGTTTACCTGTGCTTGAG	24	60.202	121
>Cs-InDel1-113	4305829	aaaacccaacaaagagaAGGAAGC	24	60.142	ACTCCTCTAAAAGTCCTGGATTGG	24	59.774	264
>Cs-InDel1-114	4309328	gacgttagcatacaacacacaaca	24	60.026	tggtactgagaatgtgtggtatgg	24	60.081	117
>Cs-InDel1-115	4317803	AGAGATATGTGGCTGGCGAATATT	24	60.02	ATCATGGCAGTTTCAAGATCGTTC	24	59.905	184
>Cs-InDel1-116	4365219	agtaaccaatccaaagtaaccgatc	25	59.121	catatgcggtctttacaaatGGAGA	25	59.473	222
>Cs-InDel1-117	4394408	CGGAGGCCTAAGTAACATCAAAAC	24	59.906	taatgcatggtcaaatccctaggt	24	59.832	267
>Cs-InDel1-118	4399949	GAACTTTCTTCCTTCTTGTCCTGC	24	60.024	TCCAACTTCTACACATACCCTAGA	24	58.166	129
>Cs-InDel1-119	4532766	GGGGTTCCTTTATTCTCGTTCTGA	24	60.323	TTTACATCCATCCACACACACTCA	24	60.202	124
>Cs-InDel1-120	4545479	CCTGTCACGGCATTGTTAACATTA	24	59.845	ACGTACTAATCATCATCTCGAGCA	24	59.484	264
>Cs-InDel1-121	4548344	TGTAGCATGACATCTAAGTGAAGGT	25	59.812	AATTGTAGGTCACGTTCCCAGTTA	24	59.959	286
>Cs-InDel1-122	4550391	CGGAGAAGGAACCTGACTAGATTC	24	60.202	TTTTGGGGTTAAAGGTGAACTGAC	24	59.597	257
>Cs-InDel1-123	4553403	TCTATGACATCTACGTTTAGGCCA	24	59.109	CACCTTGAGCTTGAATATTGATAGG	25	57.8	230
>Cs-InDel1-124	4582810	ATCAATCTCGCATTACACATTGGC	24	60.261	GCCTTTCACAACAACTCTTAGACT	24	59.183	238
>Cs-InDel1-125	4618817	AGTGTGCGTCCTCTACTACAAAAT	24	60.021	CTCGATTTAGAACCGACACCAAAG	24	59.908	272
>Cs-InDel1-126	4629593	ATTTGCTGGTGTATTCTGGGTTTG	24	60.021	GTTTGATCATCTCTAGCCAATgtgt	25	59.412	196
>Cs-InDel1-127	4639099	CCTCATCATTCAAGCCAAACATCA	24	59.841	GTAAAGGGAGCATAGGAGAGCAAG	24	60.742	233
>Cs-InDel1-128	4679529	CTTAACAGCTCAGCCAAATCAGTT	24	59.783	GAAAGTTCCAAGTGATGAGAAGCC	24	60.083	197
>Cs-InDel1-129	4682559	CCTTTCAGTACTAGCAATGACCCT	24	60.081	ATGCAGTGTAGTTGGAATTGGTTC	24	59.782	197
>Cs-InDel1-130	4706849	agatgctctaaatATTCGTCGCCA	24	60.262	tctctcttttctcataCATAGGGG	24	57.014	225
>Cs-InDel1-131	4723227	gacattctaaattcccggccattc	24	60.262	cgtttggctcagtagaaatcacaa	24	59.787	94
>Cs-InDel1-132	4954062	GAAATTCGATCGGAGGCCAAATTT	24	60.44	cctagggcccacagtTTCT	19	58.612	287
>Cs-InDel1-133	4959345	ttcgtcttgggcccataaattttc	24	60.082	TGGATCAACATTTGCAAGACTGTAG	25	59.818	266
>Cs-InDel1-134	4959781	TGAATGCTCGAACTCTTAGGGAAT	24	59.838	GTGAAAGAATATGCATGAAACGGG	24	58.963	229
>Cs-InDel1-135	5052923	TAATAAGTGTGGTGAAAGTCCCGA	24	59.716	GAAGGACAAAGAACCACATGAAGG	24	60.023	215
>Cs-InDel1-136	5107359	CCCTTGCACACTTATTTGACTAGT	24	58.996	CCATTGCTGTTTATATTCGGGTGG	24	60.262	232
>Cs-InDel1-137	5114072	CAAGTGGAGAAGGTTAGCTTGTTG	24	60.024	CACCATCAACAACACATCAGGTAC	24	60.083	229
>Cs-InDel1-138	5195032	TGAAATGACACTCAAGCACTAGGA	24	59.96	TCTATGCCCATGTTAGAATGACCT	24	59.34	217
>Cs-InDel1-139	5320126	CAACGCGTCAATACACCGATAATT	24	60.26	TTTGCACGACATCTTTGAAGCTAG	24	60.084	229
>Cs-InDel1-140	5335125	ttcccaaaatgtacgtatcaccct	24	60.019	ggaagggaccgatattgaactttg	24	59.664	195
>Cs-InDel1-141	5335644	gattaattccactgtgctgacaaca	25	60.049	TGGTATTTGGTTGAACAGGAACAG	24	59.417	295
>Cs-InDel1-142	5566085	TAGGCAGCTAATTAGAGGGTTGAC	24	59.899	CAGCGAGACCTTCCAAAATGATAC	24	59.965	182
>Cs-InDel1-143	5583712	CAATAAGTTTTGCAATGCCACAGG	24	59.847	CTAGCCCAGCAATTAAGGTTCTTG	24	59.903	231
>Cs-InDel1-144	5592226	TCTTTGGAGCATGAAGAAGTATGAC	25	59.123	TGGATTGTTGACTTGAGCCTTAGA	24	59.958	291
>Cs-InDel1-145	5594370	AACCTTCTCACCTACATGCTGATT	24	60.019	ctaaaagatctaaCAGCAGCCCCA	24	60.626	167
>Cs-InDel1-146	5603517	AGACATTGGGTACTCTGATCACAC	24	60.081	TACCCCTAACACTCCAACACAAAA	24	60.08	189
>Cs-InDel1-147	5605598	TTTTCATTTCTCTCACCCTCTCCC	24	60.264	TTAGCACCAATTCACTCATCATGC	24	59.903	247
>Cs-InDel1-148	5609166	TGACAGTGGATGGGTTATTGCATA	24	60.08	GCAATTTCCATCTTTAGTCCCGTT	24	59.842	106
>Cs-InDel1-149	5611574	GCTTTGAACTTGTGTATTTGTGGG	24	59.255	GCTTGTCCATTTGTTCTTTGGTTTG	25	60.221	236
>Cs-InDel1-150	5626119	catagaggggtgagaacggtaaaa	24	60.081	ctgagcttctaataagtggaccga	24	59.902	240
>Cs-InDel1-151	5634846	CGTATGTTCCTCAGATGCTTTTGG	24	60.202	TGGCCACTGAGAAAAGAAATGAGA	24	60.446	207
>Cs-InDel1-152	5791358	ACCTGTAAATGTCAAAGGAGTGGA	24	59.896	TATGTGCTGTGTGTGAATTAGTGC	24	59.846	300
>Cs-InDel1-153	5794935	AGCCCACTCCATGATTTCAGATAT	24	59.647	AGGTAATACTGTGCCTGAGACAAT	24	59.529	262
>Cs-InDel1-154	5816483	ATACAGCATAACAGTCCGACCCAA	24	61.902	ATTCCGACTGTGAAGATGGGGTTC	24	62.675	223
>Cs-InDel1-155	5818155	CTGATCTTGTGTTCCTGTTTTGGT	24	59.661	TGAAACTTTGGTGATCAGTGCATC	24	60.023	287
>Cs-InDel1-156	5819260	CCAGGAAGATGAAGGTGATGGTAT	24	59.896	ACCACAACACAAGGGTTCTTATCT	24	60.141	180
>Cs-InDel1-157	5835593	GGGACTAATTTGAAGGAGAAAGTGC	25	60.106	GACCTTCAACCAACCTACACAAAG	24	59.964	238
>Cs-InDel1-158	5839909	GCCCCACAAATTACACCTAAACAT	24	59.778	CTTCGGGAGGGATTATACTTGACC	24	60.263	248
>Cs-InDel1-159	5841854	ttgcggcaaaatccttccaa	20	58.956	tgtcgtCTGTCCAACCTTGTTA	22	59.569	242
>Cs-InDel1-160	5927742	AGAATGACTGCCAGAGATTGAGTT	24	60.02	TCTTCTTTCTTGACATTTCGCAGG	24	59.786	249
>Cs-InDel1-161	5935871	acccattagATCCATGTGAAGAAGT	25	59.807	GCAAGGACTCAGATCTAGTGACAA	24	60.082	285
>Cs-InDel1-162	5936410	TAAgcattaggggtgttcattgga	24	60.018	ACCGATCCCATCCAATAAATCCAT	24	59.955	119
>Cs-InDel1-163	5962193	cactcccactcagttatgctatca	24	59.9	ttggactggaccgatattgaactt	24	60.02	229
>Cs-InDel1-164	5962975	GATGACTGATTGTAGTGTTGAGCA	24	59.068	GCAGAAACACACCAACTCTCATTT	24	60.202	197
>Cs-InDel1-165	5997845	ttgcgtgagatactacttgattgc	24	59.433	ACTTTTCCTTCCCCTTACCTACAC	24	59.957	244
>Cs-InDel1-166	6000610	GCAACAAAGCGGTATGTGAAagta	24	60.32	TGCAGAAGTACCACGAATATCCTT	24	59.838	187
>Cs-InDel1-167	6003443	CCCTGAGAAGGTTTTAGCAAGTTG	24	60.023	GCGATGCAGATCCAGTACTATAGT	24	59.843	248
>Cs-InDel1-168	6004849	ACAGAGGAGAATTGAACAAGGAGC	24	60.806	TCAAGATGGCTGAAACACCTTTTC	24	59.962	207
>Cs-InDel1-169	6069161	GGGTTGTATCTTTATTTATTTGGCCGG	27	60.949	GGGGCGTCAGtagaacacatttt	23	61.364	284
>Cs-InDel1-170	6096986	TTCAGCTCTTCCTCTCTCAAAACA	24	59.898	TTACCTGATTCTTTGCCTGTCTCA	24	59.958	227
>Cs-InDel1-171	6097636	GAATCCCATTAAAGCTTGTTTGTGC	25	59.879	TTTTCCTACTTCCCCACAATACCA	24	59.646	244
>Cs-InDel1-172	6145972	Ggcatgtaccaaatcatacccttt	24	59.351	tcgaggggcatgatttggtaaata	24	60.141	180
>Cs-InDel1-173	6168613	GCAGCTCTGAAATCTGGCATTATT	24	59.962	agagagagagagagagggtttgtt	24	60.203	219
>Cs-InDel1-174	6173725	ACCACACGATGTTTGAATTCCTTC	24	60.023	GCCAGACACATTTTCAACCAAGTT	24	60.68	168
>Cs-InDel1-175	6270598	CTTTGTCCCACTCTTGCCTTTTAA	24	59.659	ATGTCGACGAGCCTATCTTTACTC	24	60.024	174
>Cs-InDel1-176	6291683	cgatAACTAAGCGGGCTGAAC	21	59.141	TTGTTGAGACCAGATAAGGCAGAA	24	59.958	237
>Cs-InDel1-177	6293138	AAATAAGGGACATGATCAACGGGA	24	60.08	TCTTAGAGCTAGCGTAAAGTACCA	24	58.812	287
>Cs-InDel1-178	6293673	ACTTCTACGCAAACTTCTAGTGGA	24	59.72	TATCTTTCTTGTTTCGTGGCATGG	24	59.844	124
>Cs-InDel1-179	6296218	catgcatccaactcaagctttact	24	59.843	gtcagcacagtggaaactaatcaa	24	59.485	171
>Cs-InDel1-180	6300354	AAAAGTTAGACGGCAAAGCATCAG	24	60.32	CTTGGACTTGGAATGCTGATTGTT	24	60.022	245
>Cs-InDel1-181	6325736	tctcctcacgcatccatgatttat	24	59.959	caaaccaaaccaaaccaacaTTCC	24	59.904	246
>Cs-InDel1-182	6333046	TGCTCCTCTGTTACCTTTCTTgtt	24	60.141	TCTTCATCGTCATCCTCAACAACT	24	60.021	273
>Cs-InDel1-183	6333271	TCAAGGAGTCCACATGTTCAATCT	24	59.958	GGCGGTCTTTACATTTAAACTCAAG	25	58.916	216
>Cs-InDel1-184	6342250	TATACACTGATGCAAGGTTACCGT	24	59.839	GTTTATAAACGCATCGAAGCCCAT	24	60.261	193
>Cs-InDel1-185	6350339	ACTTTGACTAGTAAGGCCAAGATGA	25	59.752	GACTCTTACACTTGTTGAAACCATC	25	58.34	275
>Cs-InDel1-186	6351350	tttgcagCATAAAATCAGCCAAGG	24	60.86	GTGTAGTGTACTCTGCCTATTCCC	24	60.202	244
>Cs-InDel1-187	6360349	ACCACATCAGTCTAACACAGTTGA	24	59.899	AATCCTCCTCAAAGCCACTAACTT	24	59.957	234
>Cs-InDel1-188	6398682	aaagtttggtagtgTTTGGGTTGG	24	60.081	ttccggggatttagacttgaaact	24	59.958	265
>Cs-InDel1-189	6404004	CTCTCTTGCTGttgttctctctct	24	60.022	TCTCTGAAGTCTCTGGTTTGATCC	24	59.778	279
>Cs-InDel1-190	6412671	TCATGAGGCATTAGTAGTGTCCAA	24	59.53	TTTGCCAAAACCGACACTGAAA	22	59.769	278
>Cs-InDel1-191	6414927	ATATCTccctcttcagtaccatcg	24	58.986	atggtGTTCAGGCCTATgatgatt	24	60.141	274
>Cs-InDel1-192	6446931	TGGTGGTTGGATGGAGGTAATAAG	24	60.08	ctctcctatctcattctcattcaca	25	57.712	224
>Cs-InDel1-193	6771526	ATTTATCTTGCCTGGACGAGTCAT	24	60.142	CAGTTACTACAGGCCCAACAAATG	24	60.083	108
>Cs-InDel1-194	6778409	TAAGGAGCAGTGGTGATGATGATT	24	59.835	TTTCCATGTCAGACACCTTGAGAA	24	60.142	259
>Cs-InDel1-195	6783944	TCTCTCCTTTTAATGTACTCAACGC	25	59.132	caTCAACAACCCTTTTcctttacca	25	59.93	265
>Cs-InDel1-196	6791015	CTCTAAACTAGTCTTTTGTCCGaac	25	57.664	ccaagaatttccgttagataggcac	25	59.992	282
>Cs-InDel1-197	6868077	GTTCCTACCTAGAAAACAGTCGGT	24	60.022	GGTGTGGTTGAgagatcaagtttg	24	60.024	266
>Cs-InDel1-198	6868432	TGTAACCTAAGCCCCAAaacctta	24	59.894	AACTCCTTCTCTTTCTCCCTCAAG	24	59.714	295
>Cs-InDel1-199	6912884	acagagagagagtaCGTTTTCCAC	24	60.023	CCCCAACCTTCTCATACTCACTtt	24	60.264	290
>Cs-InDel1-200	6918630	tcacccatgtactcaatgtcaacc	24	60.806	taacagtttaaatccggaagtggc	24	59.543	295
>Cs-InDel1-201	6921903	catataaatggcccggggatagg	23	60.435	ACCCAGTATAACCAAGATTCCACC	24	60.08	160
>Cs-InDel1-202	6925859	tgctaagtctttgaatgccacaag	24	60.023	tttgccttgtgattgatgtgactc	24	60.023	290
>Cs-InDel1-203	6947101	TTTCCATTGTACCCCTAttgagca	24	60.018	GGAACAAATGCCAActtacctgaa	24	59.961	168
>Cs-InDel1-204	6951836	TTTTCTCAGACAAACGACAAGGTC	24	59.668	TACTAGTGGGGTCTTAGTGTTTGC	24	60.021	218
>Cs-InDel1-205	6987996	ACCCTTGATCACTCTCTCACTCTA	24	60.018	accctaaCATTGCAGTGGTATCAA	24	60.264	114
>Cs-InDel1-206	7038096	GGACCATAACTGACCGTAGATCAA	24	59.901	ATATTTTCGTCTCTCAGCCCTCTC	24	59.961	98
>Cs-InDel1-207	7086328	ctaaatcacttcccggggacttaa	24	60.081	ggaagttttggtgtggtttggtat	24	59.9	259
>Cs-InDel1-208	7089498	ttcctcattgcatccaccatagaa	24	60.08	atttccttcgagcttgggtGAATA	24	60.324	288
>Cs-InDel1-209	7093263	gagtgagagagagaacTTCAAGGG	24	60.082	tttatatGGTGGGATAGGTGGCTG	24	59.957	141
>Cs-InDel1-210	7111503	ggtttatgcggtttggactatcac	24	60.202	gcggtcgcgattttgaattgttaa	24	61.419	297
>Cs-InDel1-211	7140621	aatctctaacaagtagtgcccaca	24	59.714	tgcagcggaataatatgactcctt	24	60.202	206
>Cs-InDel1-212	7197794	CACTCGAACAAACCACACAACTTA	24	59.906	AGAAGGCTAGCATACACATACCAA	24	59.591	297
>Cs-InDel1-213	7199178	ATCAGATCACACATTCACACTCCA	24	60.02	TAGGAGGAGTAGTGGTAGGACAAG	24	60.08	91
>Cs-InDel1-214	7231645	CAACGGTCACATGATTGGTTTGTA	24	60.024	CTCCAGATACTCTCCAAAACCACA	24	60.02	111
>Cs-InDel1-215	7320156	ACAGTGGGCTCGTGAACTAATAAT	24	60.081	TTGTAGTGAGACGTGATTGGAAGT	24	59.961	105
>Cs-InDel1-216	7321060	CCTTCCAGATTGCCCAGTTATACA	24	60.385	TCTACAACCTAAAACCATCAGCCA	24	59.958	191
>Cs-InDel1-217	7376768	AGAGTGTTGGTTGGAGAATTTGTG	24	59.661	AATACCATACAATCTCTGCCCAAG	24	58.62	245
>Cs-InDel1-218	7401395	TCAAGATGATGGTGTACTTCcgtt	24	60.021	CAGTTTGGGTAATGACGTGGAAAA	24	59.963	232
>Cs-InDel1-219	7501083	tgggaatgTACATGATGTCTGGTT	24	60.019	TTGCTTGACTTGTGGTTTATCtcg	24	59.787	197
>Cs-InDel1-220	7505441	TTATGAACATGTCCCAACTGTCCT	24	59.957	AACGAGATTTGGAGTGAAGGGTAA	24	59.959	110
>Cs-InDel1-221	7507124	TTAAGAGTAGTGAGAACAGGTGCC	24	60.021	GGGCCATGTAATTTCTCAAGATGG	24	59.962	238
>Cs-InDel1-222	7507610	GAATGCCACCACAAACTTATCCAA	24	60.022	CTGATGGGACTTTGCGACTTTATG	24	60.202	289
>Cs-InDel1-223	7509355	CTCTCAAAATCTCGCCAAGTCATC	24	59.966	TGAAAGGTGGATGAGGcagataaa	24	60.019	157
>Cs-InDel1-224	7516239	attttctCTGAAGGATCTTGGGGA	24	59.458	TAGACAACTTCAAACCACTCACCA	24	60.081	164
>Cs-InDel1-225	7521023	CCCAAGTCTTATTTGCAAGCTGAA	24	60.022	GGAATAGTATGAGAGGGctggaag	24	60.021	290
>Cs-InDel1-226	7544635	TCACTCACAGGATCATCGAATCAA	24	59.84	gCTTTCCCATGCATGTATGAGTAC	24	60.024	145
>Cs-InDel1-227	7545265	AAAACCAAGCTTGAACACTCTAGG	24	59.419	GTCCTGATCTACTGCAGCAAAATC	24	59.965	243
>Cs-InDel1-228	7547696	AGCAAGGGGTCTgataagaaacaa	24	60.203	TCggtttgactccctcagaaaatC	24	60.803	296
>Cs-InDel1-229	7548787	GCTCACCAACCATTCTCATTTCAA	24	60.022	tagggctttgctaatccatttcct	24	60.079	235
>Cs-InDel1-230	7558031	CCCAGTTTTACCCATCAAATGCTT	24	60.02	GGGTGCTTTCAAGAAATAAACGGA	24	60.023	206
>Cs-InDel1-231	7562885	ATCTCGATGCACTGGTGATTCTAA	24	59.9	atttctaacagaGCCCTTACCTAG	24	57.513	297
>Cs-InDel1-232	7621104	gccctgggtggtcttctataaata	24	59.65	tatgagcccgatagtccttctttg	24	59.961	254
>Cs-InDel1-233	7633739	GAGGCTCATATGCTAACTCTGGAA	24	59.96	CACCAGAATCTCCTCCCATGTAAT	24	59.896	193
>Cs-InDel1-234	7637029	CTCTGATCATGCCCTCTGTTACAT	24	60.202	GACAATCTTCCAGCTGATCATGTG	24	59.965	183
>Cs-InDel1-235	7639789	tgaagacaattcctaacacgaacag	25	59.535	ACTAACAACCCacaacaactca	22	58.042	241
>Cs-InDel1-236	7657010	GGTATTAAGAGGTTGTGGTCAGGT	24	60.02	ATGATGAAGTTTGGAATGAGCTGC	24	60.142	277
>Cs-InDel1-237	7673719	GAGTACTGGGCTGGAATTACATCT	24	59.898	GCACTTGACAGAACTAACCACTTT	24	59.664	219
>Cs-InDel1-238	7693607	ATGGATATGGAAGGGTTATCGGTG	24	60.019	CGCCTTAAGAACCTCATCAAATCC	24	59.964	288
>Cs-InDel1-239	7700624	TGGCTTCATCAGTACATACACAGG	24	60.383	ACTCTTCTCTGTTTTGCTcctgaa	24	60.142	103
>Cs-InDel1-240	7741628	atggtcgatggtactgtactgttt	24	59.778	tctagccttaccgatgtgttacag	24	59.903	101
>Cs-InDel1-241	7772011	GTTTTCACATGTGGGGACTTGATT	24	59.961	cGTATTTGGAGCAATTTTACgc	22	57.008	248
>Cs-InDel1-242	7774202	CTTGGTAGCAATGACACCCTCA	22	60.29	CCACAATGTCCCCTAGATAAAACT	24	58.244	300
>Cs-InDel1-243	7781552	cgcAAAATCAAACCATACTCAACC	24	59.379	GCATCTTGGCCATAAACATTAGCT	24	59.962	217
>Cs-InDel1-244	7782142	GGAGTTCAGTGTTTGGTGATGTTC	24	60.261	TTTCACACACTACTAGTCCACGAG	24	60.023	183
>Cs-InDel1-245	7793386	CATTTTCTCAACCACCAACTCCTC	24	60.023	CATGCTCGGTAATTATGTTGCCtt	24	59.963	240
>Cs-InDel1-246	7803499	GCATTGCTTCTTCCCTTTCTTTCT	24	60.022	AAAGATCGTAGCTAGCTGTGACAT	24	59.901	279
>Cs-InDel1-247	7827487	AGCCACTTGTTCATCTACTTGCTA	24	60.02	CGCAAGGGATATGGCTCtaatacc	24	60.92	283
>Cs-InDel1-248	7828974	GTGTTCCTGTGGTGGTTCTATTTG	24	60.023	aatCTGAACGAGGCATGTTTTAGC	24	60.143	262
>Cs-InDel1-249	7830751	ACCAAACGGCTCTTAAAGTCATTG	24	60.023	GGCGTTGCTTTTACTGTTTTCTTG	24	60.027	284
>Cs-InDel1-250	7859925	TCAGCCAAAGAGTTCTCATCAAGT	24	60.202	tcaatgcagagaatgtgaaggGTA	24	60.019	274
>Cs-InDel1-251	7934626	AAATGCTTAAGAAGGTGTGTGGTG	24	59.962	GGAAACTTTGGTCCTTTTAGTCCA	24	59.109	182
>Cs-InDel1-252	7945824	CTTGTCATTTGCAGGAAgattggt	24	60.022	TCAATTGCCCATACATGTTTCACC	24	60.082	267
>Cs-InDel1-253	7983489	GCTTTCAAAGATACCCAAAAGACCA	25	59.989	TTTTGCCCATTACCAACCTTTCTC	24	59.96	173
>Cs-InDel1-254	7983606	GAGAAAGGTTGGTAATGGGCAAAA	24	59.96	AGAACGAAAGCCCTTACAAAAGTG	24	59.964	175
>Cs-InDel1-255	7983854	AGCCTCTCTCACCCcataaaattt	24	60.017	AAGAGGAGAATGGTTTTGTCTTGC	24	59.721	284
>Cs-InDel1-256	8011619	AACCTCAAACGAACCATCAATCAC	24	60.023	GTTGGCCTATGATAATTGGTGCTG	24	60.262	276
>Cs-InDel1-257	8018968	CGCATGTGAATTAGACTGTGTGAA	24	59.848	AACTTGGGGCTATAGTTCCact	22	58.81	288
>Cs-InDel1-258	8022704	TGTCATGAAAGATACTTGGGGTCA	24	59.712	GATCCCCACCAGAATTTATTGCAC	24	60.202	251
>Cs-InDel1-259	8026604	CTCCTTTCTCTCCTTCAATCCCTC	24	60.142	TATGTTTGGTAGGAGGGAGAAGTG	24	59.53	93
>Cs-InDel1-260	8052143	ATGCAGGTCtgtaaagtttggttg	24	59.962	tcgctaaatcacaaccAGGACTTA	24	60.021	246
>Cs-InDel1-261	8068902	CAAAATCAGGCCATGTTTGAGGTA	24	59.78	AGAAGAAACTCCAAGGGCTAAGAG	24	60.02	237
>Cs-InDel1-262	8093502	TGCTTTGATTGGATAGTCACCTCT	24	59.774	GTGCTTGCACGTAACTTtcttcta	24	59.789	299
>Cs-InDel1-263	8120175	ACAACCCTTTTGCTTTGCCTTTAG	24	60.683	TAGCGTGACCCAAAACCTACAATA	24	60.02	197
>Cs-InDel1-264	8123544	GAAAAGCCCACCATTAgcacaaaa	24	60.742	CCCCAAGCTTAGTTCTCTTTCTCT	24	60.02	247
>Cs-InDel1-265	8161835	ATATCTTCGATGACAGCAGAGACC	24	60.022	AGCAAACTTTCTCTGACTCTCACT	24	59.899	252
>Cs-InDel1-266	8163161	TCAATGATGGCACTTCTACTGGAA	24	60.019	AATTGGAGTGACTGACATTGCTCT	24	60.506	122
>Cs-InDel1-267	8164431	CCATATACTTTGCCTACGATATCAC	25	57.243	CTGGTTTGGAGGAATGGCTTTAAT	24	59.533	278
>Cs-InDel1-268	8166394	GCTCTTGTCAACCACGAATAAACA	24	60.024	GGTAAACTTTTCACTGCCcatcaa	24	59.961	242
>Cs-InDel1-269	8187428	GTTGGTTGTGGATGTGGTTTGTAT	24	59.961	ACTGTTGTGTCTTCTAAGCGGTAA	24	60.202	146
>Cs-InDel1-270	8188974	CCACAACATACATCTCCATCTTCA	24	58.569	CTGCAGTTGTGAGGAGTAAGGATA	24	59.84	300
>Cs-InDel1-271	8190648	CCTCACCTTGACTCCCACATTAAT	24	60.325	TTGTTTGATAATGTGCTGCTCTCC	24	59.843	252
>Cs-InDel1-272	8256424	ACACTTAAACCACtaatcgacatcc	25	59.127	ACCACCCGTGATCATTAAAAGGTA	24	60.019	294
>Cs-InDel1-273	8282336	gggattAGGAATGGCAATGcaaat	24	60.202	TAAACGTGCCATAAACTCCAAACC	24	60.023	149
>Cs-InDel1-274	8283895	TCCACCAATTTTGTAAGGAATGCC	24	60.021	GTCGGGAAAAGGGAATGGAAATAG	24	59.662	260
>Cs-InDel1-275	8285752	TAAACGTGCCATACTCCCCAAA	22	59.96	GGGTCGTGAATGGGAATGtaaatg	24	60.202	182
>Cs-InDel1-276	8289208	ttcccattcccaaaCCACAAAATC	24	60.202	AATGAAAATGGGCCGGGGAAT	21	60.625	217
>Cs-InDel1-277	8290197	CCATTAGGGTTTAGGGTTGGGG	22	60.359	AATACATAGTAAACGTGCCAACCC	24	59.363	121
>Cs-InDel1-278	8292009	GAATGGAAATCGACCggagaatg	23	59.751	TTCCCAAACCACAAAACCCTAAAC	24	60.081	220
>Cs-InDel1-279	8297537	GAGACTTGCAGGAGATTCAACAAC	24	60.084	AGATATTGGCAATGCAAGTTTGGG	24	60.383	232
>Cs-InDel1-280	8315459	AGTAAAACTACTCGGACTCCTTGA	24	58.925	TGTGTTGTTGTGAGTGTATGATGC	24	60.024	184
>Cs-InDel1-281	8318907	CGTAAAATTGCTCCAAACACGAGT	24	60.554	ggtatatgtcaaagttcacgaagca	25	59.65	187
>Cs-InDel1-282	8320072	GCCTAAAAGCAGTGTCACAAAAGA	24	60.202	agtggGACGATCGATAATATTGAGT	25	59.523	286
>Cs-InDel1-283	8344395	TAGGTATGGAGTATTGGTGGCATG	24	59.958	GAGATGAGTACCCCAAGAACAAGT	24	60.02	230
>Cs-InDel1-284	8345815	GCCTGGAATCAAACTCTCAAAGAC	24	60.083	GACCACACTGAATTGTTCCTTTGA	24	59.662	277
>Cs-InDel1-285	8349703	AAGTCTTGGATGAGAGCAGCTTTA	24	60.02	CAAACTGCAGACATTCTCACCAAA	24	60.202	260
>Cs-InDel1-286	8354469	AAGTCTTGGATGAGAGCAGCTTTA	24	60.02	TTAACTCATTCACTCACGCCTACA	24	60.022	298
>Cs-InDel1-287	8357435	AAACTGGCTCAAAACCTATGAAGC	24	60.022	TTGGTGTTGATTCAGTCTAGAGCT	24	59.716	255
>Cs-InDel1-288	8393968	ACCCAATGATGAGCTTACCAATCT	24	60.08	CACCCCAACAACTCTTTTAACCTC	24	59.962	249
>Cs-InDel1-289	8420442	AGGTGTGAAGAAGATTACAGTGCT	24	59.959	GTCCGACAACACTTGCAATATCTC	24	60.202	103
>Cs-InDel1-290	8427398	GTACTTCTCAATTGCCCCATTGTT	24	59.779	TTCGCATAGCATACACCCTCTTTA	24	59.9	231
>Cs-InDel1-291	8433388	TAGTCATGCCTTTGTTACCCATCA	24	60.019	cgtatagcaacccacataaAACCC	24	59.964	244
>Cs-InDel1-292	8447546	ACTTGGTTACTGTGTTGAAGGAGT	24	60.081	TGTTCATCCTCATGCTCCAACTAA	24	60.019	257
>Cs-InDel1-293	8450900	TCTTTCTCCTCGAGCTGTGTATTC	24	60.142	GCATGATCGACAATGGAACTTCTT	24	59.905	157
>Cs-InDel1-294	8464427	CATGAAAGGAATTGGGCTTACAGG	24	60.142	CCGCATGTCATATTCTAATTCGTGT	25	59.822	257
>Cs-InDel1-295	8464650	ACACGAATTAGAATATGACATGCGG	25	59.822	CCCCGTCCCCACTTTAATTTAAAC	24	60.082	213
>Cs-InDel1-296	8490843	TCTCCATCTTGTACCGTCGTAATC	24	59.964	CTTAAGGCCCATTTTGTTTGAAcc	24	59.245	245
>Cs-InDel1-297	8502325	agttcatcttccctgctgatttct	24	60.019	ACAAGTAGGAATTTCAGTTGCAGC	24	60.023	187
>Cs-InDel1-298	8515929	CCTACACCTTCACCATTTTCAACC	24	60.022	caAATTGTTCGGACCACACTCTAC	24	60.084	170
>Cs-InDel1-299	8523918	aaggaagagagagagaggagagag	24	59.835	ACTAAGAGAGAATGAGGCAAAATCC	25	58.881	274
>Cs-InDel1-300	8525120	TAGGACCTTTTCTTTGGCAAGTCT	24	60.141	TTGGCCCTGTAGTTTCTTAAAGGT	24	60.141	276
>Cs-InDel1-301	8533501	CTCCCACTTGATTAAATAACTCCACTC	27	59.719	ATTTGTGCACATGACCATTAACGG	24	60.618	255
>Cs-InDel1-302	8545544	ATGGAGTTCACtggtttctctctc	24	60.021	TGGCTCCTCAATTATTGGATCGAT	24	59.958	230
>Cs-InDel1-303	8546236	TCCCGAAAGCTTAGAGgtaaatgt	24	59.776	GCTTTGTTTGTTCCATCTCCTGAA	24	59.962	225
>Cs-InDel1-304	8547356	TGAGGAATAAATGAGTTGGCCAAG	24	59.294	TATATCGCGTACCCAAAGTAGCAA	24	59.962	298
>Cs-InDel1-305	8572309	aatttacTTGGGGTTGTTCTTGGC	24	60.202	TCAAGTCATGTCTCACACCCATAA	24	59.714	204
>Cs-InDel1-306	8645870	GCTAAAAGAACAGGGCAAATTGGA	24	60.262	TACGAAAATTAATGTGTGAGGCCG	24	59.906	121
>Cs-InDel1-307	8658537	ATAAAACTTGGTGGTGTCCCTCTT	24	60.141	GCCTTCATCCAGCAAGACTAGAAT	24	60.686	279
>Cs-InDel1-308	8664114	CTCGAGGTCATTGGAGTTGTCTAA	24	60.082	CATTGGATTGACAGCAGCATTTGA	24	60.62	237
>Cs-InDel1-309	8674231	TCAAGTTCCAATGCTCACCAAAAG	24	60.202	CTCGTATGCATCTTCATCCAACAC	24	60.025	220
>Cs-InDel1-310	8678827	attcctattcccattcccattcct	24	59.323	GATTTCCAGATCACGCGCTTATAC	24	60.143	203
>Cs-InDel1-311	8735315	CACCAACGGATAGAGCAAATGTAC	24	59.966	CATGGCTGTTTTGGCTGTTTACTA	24	60.022	217
>Cs-InDel1-312	8737609	GTGGAATGTGTTACTTGGACCATG	24	60.083	TTTGACGATCACCTTTCTCCCTAG	24	60.082	231
>Cs-InDel1-313	8748331	CTCTTGTGGTCAACTTTCTCCAAC	24	59.964	tttgaccCTTCTGATCTACCTTCC	24	59.775	295
>Cs-InDel1-314	8797083	gtggggcactactctaatcactag	24	59.962	aaaagcaaggcctagtccactaag	24	60.808	267
>Cs-InDel1-315	8830409	gggCTCTGTGTAATATGATTAAGTGAG	27	59.614	cTTTGAAACACCATGCGCCTAAAA	24	61.031	196
>Cs-InDel1-316	9041612	tggtattacagcgacttagggatc	24	59.72	agttcggttaagggcatagaaagt	24	60.02	244
>Cs-InDel1-317	9096025	CTAACAGAGGTCCAGTTTGCTTTG	24	60.024	TCCCACTTTAACCAACTTTTCACG	24	59.903	227
>Cs-InDel1-318	9099979	ATTCATTCAATGTTCACTTGCCCC	24	60.323	ACCTCCATCATTACGACAGTTGAA	24	60.021	281
>Cs-InDel1-319	9121780	GGTTATGCCTCGTCAGACATGA	22	60.159	TTACGCGAGACAAGGATAATGACT	24	59.903	228
>Cs-InDel1-320	9124897	agggaccgatattgaactttgact	24	59.775	ttcccaaaatgtacgtatcaccct	24	60.019	194
>Cs-InDel1-321	9132953	ctctctctcttcacgAACCAGTC	23	60.12	CTTACcgttggattggattggatc	24	59.724	285
>Cs-InDel1-322	9143230	CGGTATGTGTGTGTGCAGTTATTC	24	60.436	CACACACAAACCTCTAACATTGCT	24	59.963	261
>Cs-InDel1-323	9153296	ACTACAATGGGAGGTATGACGAAT	24	59.346	AATCACACTTCTAGCCATGTCctt	24	60.019	172
>Cs-InDel1-324	9209297	caactccggatactAGGCTTTCAT	24	60.202	ggtcaagtggtatatcggttagct	24	59.961	297
>Cs-InDel1-325	9294238	CAGAAAACCACTCACGAGACTAGA	24	60.023	ccacttgggctacatatGTTTTCT	24	59.05	208
>Cs-InDel1-326	9307494	agtgccttgtttgtgttaactgag	24	59.904	tgaagagatgccctactgAATAGC	24	59.96	224
>Cs-InDel1-327	9324991	ACCCTCTACACACctcaattcaaa	24	59.896	TAGAGTTCTGTGGTATGGTTGAGG	24	59.534	252
>Cs-InDel1-328	9326189	ACCGAGTAATAAGTTGAAGAGGGG	24	59.838	AATTTGTGATGGGACCTCTTCTGA	24	59.957	290
>Cs-InDel1-329	9361691	GCTGGTGATATTCGTGTTCTCATG	24	60.025	TAATGAGACTCCTGCCAGATCCTA	24	60.141	197
>Cs-InDel1-330	9378473	tcacaatgctctgataccatgtaga	25	59.636	GATTTAGGAAGGCACAGTTTGTCC	24	60.083	257
>Cs-InDel1-331	9378963	CTTCTGGCAGACAATGGTGATTAG	24	59.665	TCCAACCAAAGGATCTTATGACACT	25	59.986	278
>Cs-InDel1-332	9382788	GACCCTCAGAGTCGTTATGAATGA	24	59.902	TGATTCCTTTTCCCGATTGTCTga	24	60.263	119
>Cs-InDel1-333	9422554	cggccaggtatagaaaatagggaa	24	59.959	tcctaacctaaacctagtagttgcc	25	59.577	132
>Cs-InDel1-334	9423604	tgtatcaccctgacccaaaagtag	24	60.02	actggaccgatattgcaactaagt	24	60.081	196
>Cs-InDel1-335	9425164	acatagggaattgtggaatagactc	25	58.168	ggggtggagaaaagttaagaaaact	25	59.403	226
>Cs-InDel1-336	9430721	cattccactgtgttgacgatactg	24	59.908	agttcactggatttagactggcat	24	60.019	292
>Cs-InDel1-337	9481858	CAGCAATGAAATCCACACTTCCTT	24	60.022	TAGTTGGAGGGGTATAGTGGTCTT	24	60.016	226
>Cs-InDel1-338	9527451	TCATTACTTAGAACTCTGTTGGCCA	25	59.987	cATGAAGCACAAGTAACACCACAT	24	60.023	190
>Cs-InDel1-339	9535653	TGGAGCAAAAGGGTTAAGAGATGT	24	60.203	ATCTTCACCCAACGATCAGTACTT	24	59.777	255
>Cs-InDel1-340	9536463	ACAAAGTGGAGTAGTTGGGGTTAA	24	59.833	CTGGAAAGATGGTGAGAAAGAGGA	24	60.02	285
>Cs-InDel1-341	9537110	GCTTCGGgattcttttctctctct	24	60.383	CAGATGGATCCAAAAGGCAAAACT	24	60.021	181
>Cs-InDel1-342	9537549	TCTGATAGTAGTGAAAGGTGGTGG	24	59.534	AATCTTCTCTTCTTCGTCTCccac	24	60.082	269
>Cs-InDel1-343	9697515	ACTAGAAGATTTGTTGCGAGCCta	24	60.082	taactccggacctaagtacttcct	24	60.018	202
>Cs-InDel1-344	9698372	ggatttaattatttgtgggcccca	24	59.589	CCTAGGCATTTCTCAAAACTACgg	24	59.667	294
>Cs-InDel1-345	9700690	AAGGCCGAAGAGAAGTGATATACG	24	60.262	AAAATCCTCCTCTGGTTGCGTAA	23	60.245	300
>Cs-InDel1-346	9717191	AGGAGCAACAACGTATTTCACATG	24	60.083	GTTGCAATGCTTCTTGAAGTGTTG	24	60.026	297
>Cs-InDel1-347	9734176	caacttttaTACTGTGGAGGAGCG	24	59.67	AGTCGCCTTGTATTGTCGGATATT	24	60.202	132
>Cs-InDel1-348	9735318	AGGGTAAGAAATCGCAAACTCTCA	24	60.263	GTGAGGTTGGCATCGATTTTGTAA	24	60.083	258
>Cs-InDel1-349	9758331	TTCAGTAAGGCTCCCAATATCAGC	24	60.445	TGGAATAAAATGGGATGGGGTGAG	24	60.633	253
>Cs-InDel1-350	9761714	TTTGTGATGAACTCGAGAAAGCAG	24	59.788	AAGGGAGCAAGATGGTTTTCGTAT	24	60.568	300
>Cs-InDel1-351	9774669	tcttacctcaaatacatcaagctgc	25	59.414	ccttagccaaatctgtaccactct	24	60.081	103
>Cs-InDel1-352	9786126	aacctaagccctagttgaaacaca	24	60.141	CCGTCTTacccactatgattgagt	24	59.9	242
>Cs-InDel1-353	9786526	AAACAAGGGCTAAAGATCTGTTGC	24	60.022	CAGCATACCTCCAAACAAAACCTT	24	59.961	246
>Cs-InDel1-354	9791949	tagagatctgagtggaaggagaca	24	59.772	cacacaaaacaacatgaaaccatcc	25	59.993	251
>Cs-InDel1-355	9818417	ataaggGAGACAGTTGGAGGTTAG	24	59.283	CTTATTTGGGAAAGTGGATGTGGC	24	60.382	199
>Cs-InDel1-356	9818956	aaaggCCTCAAAAGACAAGCAAAC	24	60.919	CTGTTGGATGGAATTTGCACGAAA	24	60.796	173
>Cs-InDel1-357	9839601	taaaactgcaaaatcaagtggggc	24	60.742	ctcactctttcactagggttcgaa	24	60.022	299
>Cs-InDel1-358	9870556	aacttCCTTGCCCATGTACAGTAT	24	60.018	CAATAACCCGTTGAGAAAGGTC	22	57.32	296
>Cs-InDel1-359	9875429	GGTGGAGTTTTGAGCAAGAAATGA	24	59.962	ATAGGAAAACACCCAACTAAGGCA	24	60.203	169
>Cs-InDel1-360	10006589	CACTTGACtcttgctcgtcctc	22	60.924	GATAAGCATTGATTGTTGGCATGC	24	59.789	270
>Cs-InDel1-361	10046397	tgggaatgtgtggctttactgata	24	60.019	ttaatgagccttagtccacgagtc	24	60.142	215
>Cs-InDel1-362	10047229	CAGTTAGTCTCCCTCCACACTTAC	24	60.082	CATGCAGTCAAACTAACAACGCTA	24	60.084	147
>Cs-InDel1-363	10055769	CAATACCATGTATCCTCCTCAGCA	24	59.959	TGCTCGGATTTGTATTGGAAATGG	24	59.902	245
>Cs-InDel1-364	10070653	TACCCATACTTTCAGCCAACTCAA	24	59.958	aTTTTggcatggttaggttcgatc	24	59.902	268
>Cs-InDel1-365	10088276	tcaGGCCCATTagtattccattcc	24	60.203	Attggcatgcactcaatcactaag	24	59.903	261
>Cs-InDel1-366	10101834	GACGTGTGTGGTTAGCGAATTTT	23	60.304	GCCTTTATGTGAATCCGCTGATAG	24	59.847	296
>Cs-InDel1-367	10136188	ACTTTTCGGGCATAACACTAATGAC	25	59.877	TAAACTTCAAAAGGGGCCGAGATA	24	60.019	214
>Cs-InDel1-368	10150836	ggtgcatctacatattcccagact	24	59.959	gttatggcttggatggtgaaatca	24	59.598	172
>Cs-InDel1-369	10171024	atcaacaaccagagcaagttaagc	24	60.023	tggtgcagtaagtgttgagagtaa	24	59.9	238
>Cs-InDel1-370	10172660	CTCCAACACAAATCATGCTCACAA	24	60.262	CCCTCCAACCCTATCTCAAGTTTT	24	60.264	242
>Cs-InDel1-371	10172886	AAAACTTGAGATAGGGTTGGAGGG	24	60.264	AGGGGCCGAAATACaattttgaag	24	60.082	274
>Cs-InDel1-372	10220474	GGAAAACTTTAGGACCGGAAGAAC	24	59.785	GCAGGTAAGTTTTGGAAGAACACA	24	59.903	277
>Cs-InDel1-373	10238457	AGGCATGTAGACAAGGATGACATT	24	60.08	CCCATACCCTTGTCTAGTGTCAAA	24	60.02	282
>Cs-InDel1-374	10262769	tactcattactcccactcaacagc	24	60.082	tctatctaaacctatggcttgtggt	25	59.334	278
>Cs-InDel1-375	10300950	GGGGAACAGAGAGAATTCGAACT	23	60.056	CCAACTACCACACTTTCAGAAACC	24	59.964	182
>Cs-InDel1-376	10312359	ATGTTGTCCGATATGCTAGCTCTT	24	59.96	TTAAACTCGATCCAACTGAAGGGT	24	59.959	238
>Cs-InDel1-377	10316155	TCTCACTAAAGGCCTAACACACTC	24	60.021	TATTCCTAACACCACCCCTCAAAC	24	60.264	98
>Cs-InDel1-378	10316805	ggcgaAATTCATTGGGTCTGTAAA	24	60.082	TCCCAAGCTTTTACCTAAtcca	22	57.061	292
>Cs-InDel1-379	10334053	ACCTTGGAATCTCTTGTTAGGACC	24	60.019	TATTGCTTGGGATGTAATTGTGGC	24	59.901	244
>Cs-InDel1-380	10379078	ggtggagatctcatttcacataagc	25	59.762	tgaacccacgcatagaacttagaa	24	60.021	243
>Cs-InDel1-381	10407657	caaagttcaatatcggtcccttcc	24	59.664	cactgcgtttgactgatatgacaa	24	59.848	138
>Cs-InDel1-382	10407993	caacaaactcccacttgcactaat	24	59.962	GCCACAAAAGGAGCAAGCATataa	24	60.142	212
>Cs-InDel1-383	10412081	tctgtgtatgacctagcaacatga	24	59.534	ccttcacaattggggtagttcatg	24	59.842	285
>Cs-InDel1-384	10415942	tattctaagtgattaggggtggac	24	57.257	caacagaggtagtgggatcatcat	24	59.898	192
>Cs-InDel1-385	10416654	gctgttgagtgggagtaatgagta	24	60.082	cccgcagagtaatcaccatcttat	24	60.263	196
>Cs-InDel1-386	10455445	CTTCATCGTTTGTTGTTTGGTGTG	24	59.735	TCTCCAAGACAGAACAAGCTATACA	25	59.52	189
>Cs-InDel1-387	10455656	TGTATAGCTTGTTCTGTCTTGGAGA	25	59.52	GAGGTTCGCATGTTAATAAGAGCC	24	60.025	226
>Cs-InDel1-388	10528139	TTTTGTACACCCCTACATCCGC	22	60.616	GAGTTCGAATCTCTCAGGCGac	22	60.793	273
>Cs-InDel1-389	10551830	ATAGCTTATCGATaggacacgtgt	24	59.239	GCAGGCTCCTCATCGATATATCAT	24	59.961	265
>Cs-InDel1-390	10559593	AAACTGGATTGTGTATGATTCGCC	24	59.904	GTGTCATTTCATCAGCCACAGTTA	24	59.544	260
>Cs-InDel1-391	10559853	TAACTGTGGCTGATGAAATGACAC	24	59.544	TGTTCACTCTTTAACTGTTCCTGG	24	58.877	266
>Cs-InDel1-392	10562450	TTCGAGCTATAAGGGAAGAAGTCG	24	59.964	TGATGATTACAACAAGACTGCGTG	24	59.848	227
>Cs-InDel1-393	10562987	GTATGTTTGGCTGGTTggatttca	24	60.022	ATTAAGGGGTGTATTTGGTTGGGA	24	59.954	228
>Cs-InDel1-394	10567829	tATTGAGGTTGTGAGGACTCTGTC	24	59.779	CTAACAGTGGCAAATGAGGATGTG	24	60.143	285
>Cs-InDel1-395	10600051	cctgagcaatcaagtcgcatttaa	24	60.143	ggtgatccccagaactattgtaca	24	59.837	297
>Cs-InDel1-396	10602331	CATTATTCCCGGGCTTTCGATTTC	24	60.557	TGGTTGGGAAGTATAGATGTTAGCA	25	59.573	134
>Cs-InDel1-397	10604659	tgaGGAATGAAAACTGACCCTTCT	24	59.895	TTCAGAACGaactctcttcctctc	24	59.783	300
>Cs-InDel1-398	10624053	ATGACAGAGGCTCAAgacaatcat	24	60.08	TCTGTTAGTAGCTGAGCGTTTAGG	24	60.142	135
>Cs-InDel1-399	10629644	ttccgttcagatatctagcccttg	24	59.961	cacacacaacaagcaatacctcaa	24	60.202	160
>Cs-InDel1-400	10660470	GTCTTTACCTCATTCAGTTGCAGA	24	59.003	cgccatgttctagctattaatgca	24	59.548	251
>Cs-InDel1-401	10663042	ggtgcgggttgattatctttgtaa	24	59.603	cactcaatacaacatgataccatcc	25	57.805	255
>Cs-InDel1-402	10685454	TGAAAATGTGGATAGCTTGGTTGG	24	59.78	aattctGTCATCTGTGTAGGCCAA	24	60.263	187
>Cs-InDel1-403	10687181	AGAAGTGGAGAAGTTGGAAGAAAc	24	58.873	ATCTCGAATACCCAGGAACATTGT	24	59.836	290
>Cs-InDel1-404	10690112	ACTAAGGCATTTACTTGTGACCGA	24	60.263	CAGGACTTGTGGATCTCTtctctt	24	59.777	218
>Cs-InDel1-405	10697821	gcaacaacaccAACCATGAGATTA	24	60.022	TTGCAACTGTTAATGTGAGCTCAG	24	60.024	174
>Cs-InDel1-406	10720717	gcgactttcaaaatacaactccca	24	60.024	gcgcctatttacaagtcggaaatt	24	60.202	211
>Cs-InDel1-407	10721080	accactataccacatacacatcgt	24	59.352	cacacttgaattcggaaaacaggt	24	60.202	294
>Cs-InDel1-408	10733422	tgcaagaagtttaggacattggag	24	59.238	tcaaaattctggcgatggtaatgg	24	59.902	226
>Cs-InDel1-409	10756541	CTCTAaagtccttgagctccttca	24	59.778	GAGGAGGCTAAACagagggaag	22	59.83	265
>Cs-InDel1-410	10757639	CAATTGGGAAGAAGTAGGAGGAGG	24	60.385	CCAGTGTTAAGattcgggactttg	24	59.846	214
>Cs-InDel1-411	10765430	TTTTAGGGCCTCTGAGAAGTTTCA	24	59.896	TTAATGGAACCAGAACTCAGAGCA	24	59.958	210
>Cs-InDel1-412	10890633	gagtaacTTGAAGTgataggggca	24	60.081	CGAATGTAAGATGCCGAggaaaat	24	59.727	250
>Cs-InDel1-413	10893264	accaaacggcacctataTTAGTCt	24	59.592	ACGAAGGTCATGATTGCTTTCTTC	24	59.845	236
>Cs-InDel1-414	10895087	GGCAAACCTGAGGAATTAGAACTG	24	59.843	taCTCGAGTCAATTGTTTTGCCAC	24	60.024	240
>Cs-InDel1-415	10896504	GTGTCTGGTTTAATTCTTGGCACA	24	59.963	GTACAGACACCAAACAccaaagaa	24	59.603	153
>Cs-InDel1-416	10902410	taaaaccttCCATTCCTCCCCATT	24	59.953	GAGGAGGAGGAAATGGCGAg	20	59.894	271
>Cs-InDel1-417	10925894	tcctgtgtactgataaatcgtAGGT	25	59.11	CGTCGACTATAGTGGTttatgttgg	25	59.542	280
>Cs-InDel1-418	10929285	AGTAATTACAACTGCACCCGATGA	24	60.323	GCATCATCATTCCACTGGTCAAAA	24	60.082	130
>Cs-InDel1-419	10937768	acattgaggggtagaacggtaaat	24	59.773	atgggcctacagAATCAAGCTTC	23	60.687	247
>Cs-InDel1-420	11030293	GTACCTCACAAAGTTATcctcgga	24	59.841	ggtaggtcggggtacttctatttc	24	59.961	273
>Cs-InDel1-421	11032055	CTAAAGGCAGAATCAGCTtggatg	24	59.964	tccacgtaaattgatccctgagtt	24	60.02	297
>Cs-InDel1-422	11032748	gTCTCGTGTTGACTTTTCCCAAaa	24	60.143	tcaagggatcaacaactcaagacc	24	60.747	103
>Cs-InDel1-423	11114838	TGCTTTCTCACGTGTCCTATTACA	24	60.022	ggtcaaacaacatttaatccgcac	24	59.615	290
>Cs-InDel1-424	11129576	CTACTTGACGATTTATAGGCCCCT	24	59.716	CTATTTTAGGATTTCAGTTCACCGG	25	57.984	200
>Cs-InDel1-425	11140092	TACGTATTCATGAGCAGCACACTA	24	59.903	CCCAATAATGTCCAGCTCGATTAC	24	59.548	228
>Cs-InDel1-426	11148194	gtccttcccTTTGTGtatgatcct	24	60.08	tcctaacctaaacctagtagttgcc	25	59.577	261
>Cs-InDel1-427	11156122	ATGATAATCGTCGATGCAGGAGAA	24	60.022	TGCTTGTTTATAACGGGTCCCTTA	24	60.02	184
>Cs-InDel1-428	11162332	GATTTCAAGATGCCAGATGAGGTG	24	59.964	ATCCTTTGACCCCTTTCGAATACA	24	60.019	143
>Cs-InDel1-429	11170444	CCGTTCTTCAATGTATTACGAGGC	24	60.026	GGATATTTGGATTCTGCccctagt	24	59.957	254
>Cs-InDel1-430	11176673	GACATGGCTTCGTATGCacataaa	24	59.965	GCCTTAAAATCAATCAAATGGACGC	25	59.994	257
>Cs-InDel1-431	11179986	TTTGAGTTTTGTCTTTCAGTGGGG	24	59.84	CTTGAAATGCAGAAGAACCAACCA	24	60.202	214
>Cs-InDel1-432	11221717	actcaaagctctctctctctctct	24	60.019	cagcagcaacaacacttcaagtaa	24	60.439	214
>Cs-InDel1-433	11226037	cggggagtcaaagttcaaattcag	24	60.32	ttatatagggatgagaggtgtgcc	24	59.222	289
>Cs-InDel1-434	11240840	TGCCCAAAAGAGTTCTCAGAAAAG	24	59.661	TACCACAGACATATTTGAGGCACA	24	60.02	284
>Cs-InDel1-435	11243778	TTCAGCAGGGAAAGGAAGTAGATC	24	60.081	TGTGAACAAAACAAGAGTCGGTAG	24	59.431	274
>Cs-InDel1-436	11256950	ccaagtattataacgaggcggtca	24	60.5	acccgtcaagatacttctcctttt	24	59.714	139
>Cs-InDel1-437	11273238	tcctacttgtatgggcaaatcaga	24	59.527	tagaatagtgcaagtggatcctgg	24	59.898	239
>Cs-InDel1-438	11283220	ATATTTGGTGCATTGAGTGTCGAG	24	59.666	GATTCAGCATCATGAGAGGTAGGT	24	59.96	155
>Cs-InDel1-439	11302181	cttgatcctgtttattgtgccgtc	24	60.437	atatcagtcccttccgatgcatac	24	60.081	214
>Cs-InDel1-440	11303309	gtgaggcccaaatccactagtata	24	59.653	taagagggaagaaagagagaggga	24	59.705	233
>Cs-InDel1-441	11344257	ATTTCGAATCAGGTGGGtgttttc	24	60.022	TTAACGCTTCTCAACAATACCACG	24	59.849	196
>Cs-InDel1-442	11415392	GAGCAGCAAGACTCTTCAGATGAT	24	60.681	GTTTCACCGCCTTTAGACTTCTTG	24	60.32	251
>Cs-InDel1-443	11427823	tggcaaagtttccagtatcagatg	24	59.298	ttcccaaaatgtacgtatcaccct	24	60.019	238
>Cs-InDel1-444	11470484	TCGACCTAGCAGAGTTGAATTTGT	24	60.262	TTGTTCAAGTCCTCGATCTGCTTA	24	60.021	249
>Cs-InDel1-445	11483320	AGCAAGACAAATGATGAAACCAGG	24	60.022	TCCTGAAATCGAGGCTAAGTTTGA	24	60.021	264
>Cs-InDel1-446	11486238	TAGGGTTTTGGCGTGTTATTTTCC	24	60.022	GATGCACTATGTACCACTTCCGTA	24	60.202	231
>Cs-InDel1-447	11812697	ACCAGGCTATTACATCTGATCCAC	24	59.959	gtcattatattccgctgcaaccaa	24	59.964	281
>Cs-InDel1-448	11823008	GATTGCTGGGAGTTTGAGTACCTA	24	60.081	TGTCTTCCCTGTCCAAAAGTATGT	24	59.896	241
>Cs-InDel1-449	11823511	CAAATCTGGTTTCAAGTAAGGCTCT	25	59.525	GTGGATTTCTTGATTGTGTTTCGC	24	59.617	245
>Cs-InDel1-450	11845955	TTAAAAGGCTGAGTAGGGGTGATC	24	60.081	ACTTCATGTCCCTGGCATAACTAA	24	59.773	209
>Cs-InDel1-451	11850038	GGTTCTCCTTGACAAGTTCTCATTG	25	60.049	TGACTGTTATGTTTCGTCCATTGC	24	60.084	94
>Cs-InDel1-452	11864531	tgtaccatccgaccatatcacatc	24	60.021	gatactgagtcccgaacgttcata	24	59.964	285
>Cs-InDel1-453	11880992	AAGTTGTACGAAAATGTAGGGGTG	24	59.242	GAGAGGCTTACGTGTCACATAGAT	24	59.963	298
>Cs-InDel1-454	11898726	AGAGAGTTTTCAGAGTGAGTGCTT	24	59.899	CCAGCTGAGAAAACATCACCAATT	24	60.022	223
>Cs-InDel1-455	11898995	TTGGATTGGTGGTTGTATTACTGC	24	59.539	CCAAGAACTCAATCTAACACCTGC	24	59.845	243
>Cs-InDel1-456	11903860	TTTCTCTCAGGTTTCCTTGTTCCA	24	60.08	AGTGATGAACAAGGAGAGAACACT	24	59.654	271
>Cs-InDel1-457	11914931	AGCCAACTCTATATGCATCTTCTGA	25	59.694	GGTCCTTGAAGAACCCATTGAATG	24	60.082	287
>Cs-InDel1-458	11926330	GAGTCATGCCTCTTTGATGTTTAAC	25	58.682	TGGATTCAAACTGGCTAATGAGAG	24	58.812	184
>Cs-InDel1-459	11930899	CTTGAGAGCTGCTATTACGTACAC	24	59.264	AAAGATGGAAAGTGCAGATTGGTG	24	60.022	283
>Cs-InDel1-460	11948074	aagtgatgattcccttcgagctta	24	59.838	ctctcacccctcaatgtattttgc	24	59.903	143
>Cs-InDel1-461	11969821	CAGACCCAGATCCAAAATTTTCCA	24	59.472	ACTGCTTCCTTCCTTTCTCTCTTT	24	59.896	200
>Cs-InDel1-462	11985113	AGAATATTTGGTGGCTGCAATCTG	24	59.901	gtgccaagccacgaaaatattagt	24	60.142	284
>Cs-InDel1-463	11993062	TTTTGACGTGTAGGCTAGGC	20	57.911	CAGGGAATTTGACTGTGTAGGTAA	24	58.443	249
>Cs-InDel1-464	12013073	GTTACCCTGTCTAACCAAATGAGG	24	59.058	ATCAGCTCGACTCACATATCTCAG	24	59.784	289
>Cs-InDel1-465	12017867	TCATTCAGTCCTAACCTAGCCATT	24	59.278	ACCTGAACTTTAACCTCCATTCCA	24	59.894	283
>Cs-InDel1-466	12018451	CTGGCTTCTTGGTATTAAAACGCT	24	59.844	ATGGGGTCCTAAGAAGATACAAGC	24	59.897	252
>Cs-InDel1-467	12021359	GCGGCAGTCAAATCATATAACTCC	24	60.084	gatagacAGGAGGCTTTagtcagg	24	59.961	245
>Cs-InDel1-468	12038888	TCTAATCTTCGACCTGGATCCAAG	24	59.658	GTATCCGATCCAGGTTTGAGTCtc	24	60.5	299
>Cs-InDel1-469	12039487	TGGTGTTGGGATcgagtttattga	24	60.263	GATCCTCTATCCTTCCCCTCAAAC	24	59.959	230
>Cs-InDel1-470	12055823	TCTATTTTACTGCTGCTCAACCCA	24	60.263	ataGTGCAATGGAATGGGATGTTG	24	59.657	285
>Cs-InDel1-471	12058344	ACCCCTATTTACATCACCCCATTT	24	59.766	tggtcacctgatgctacttttgta	24	59.959	199
>Cs-InDel1-472	12181354	AAGAAGGTCCAGTATCATGAGGTC	24	59.593	CCCATGAATGAGAGGATATGCTGA	24	60.02	269
>Cs-InDel1-473	12190538	gcgaattacaggctcctaaatcac	24	60.025	tctggatcccgagtcttttgtaat	24	59.53	235
>Cs-InDel1-474	12267385	TCTTTATGGGCTAGACTTCACGAG	24	59.902	ggttggagCGTTAACTAGCCTTAG	24	61.209	259
>Cs-InDel1-475	12278106	CAGCCAGTGGATTGAGCATTTC	22	60.159	TCATGAGTATTGCTATTAGGGCCT	24	59.154	299
>Cs-InDel1-476	12313267	acagaaaggaatcaagggctagag	24	60.081	gaagccatccaaatcaacacagaa	24	60.022	235
>Cs-InDel1-477	12332946	tagggacaaattaccgttctaccc	24	59.838	ttggtctgggtgatacgtactttt	24	59.959	255
>Cs-InDel1-478	12348578	atcagtgaaagcatgagttagggt	24	60.019	cttgctcgcataaccctattcatg	24	60.084	246
>Cs-InDel1-479	12352118	GTGGGACTTTTATGAAATGACTCTC	25	57.922	tGCTTTTGATGAGATGAGACTTgtg	25	59.819	249
>Cs-InDel1-480	12356968	CGTAACAGGTGCTAAAAGGATTGT	24	59.545	CTTCACTCGGGCACACAAAATTTA	24	60.261	295
>Cs-InDel1-481	12358272	tgaaggaagtgttgggttttatgc	24	59.961	cattccactgtgttgacgatactg	24	59.908	206
>Cs-InDel1-482	12382151	TCTTGGTCAACTCGAGAAATGATC	24	58.829	TTGAATGATTGGTTGAGTTGGGAC	24	59.719	266
>Cs-InDel1-483	12396595	GTGCACTTAAGTTGAGGCTGAAAA	24	60.202	GTGGTGAAAATAGTTGTGAGGGTG	24	60.023	151
>Cs-InDel1-484	12582533	ctggcgaatagtaagcaaaggatg	24	60.025	ccacgcatagaacttagaattgca	24	59.667	297
>Cs-InDel1-485	12692325	cctcctagcttgatttgcatgttt	24	59.841	aaagtcaacccgaaagtcaaagtc	24	59.904	96
>Cs-InDel1-486	12720202	gactgagagtgcaattccaagttc	24	60.084	ggcctatataaccgagcttccaat	24	60.324	112
>Cs-InDel1-487	12743574	GAATAAGGGGCCAAACTCTATCCT	24	59.895	GCTCTCCTTTACAAGCTAGATCCA	24	59.9	278
>Cs-InDel1-488	12785138	CAACTATAATGTCATGCGTGGTCC	24	60.025	CCCAGATCCACACTCAAAATCCTA	24	60.08	264
>Cs-InDel1-489	12895502	GTAAAGTTCAGGAAGCGaattggg	24	60.379	acaaccatcccctccttataagaa	24	58.956	110
>Cs-InDel1-490	12911911	ATTCAGATAGCCAGTCATCCATCC	24	60.02	TGAAGAAAGAATCCAGCCATCATG	24	59.357	246
>Cs-InDel1-491	12912462	ttaacaacctCAATTCTTGTCGCC	24	60.024	TTCAACACTCACACTCTTACCCAA	24	60.081	233
>Cs-InDel1-492	12915659	TGCTAGACACTGGTAAACATGGTA	24	59.471	CCTTTCCATCTCTCGAATAATTGTCC	26	59.796	179
>Cs-InDel1-493	12948530	GTTTCATCAGGGCATAGAACTTCG	24	59.965	TGGATCAGGTTACTCAAAAGCAGA	24	59.958	288
>Cs-InDel1-494	12949286	CCAAATAACACACTACCAGCTACAC	25	59.878	GCTATATTTTGTGCACTTTTGGCC	24	59.67	250
>Cs-InDel1-495	12949706	GTCCCGGGTTCTCAAAAGTTAAAA	24	59.661	AGCCTCTCGAAAGTTTAGGATTGT	24	60.02	300
>Cs-InDel1-496	12958679	TTTAACAACGCCGTCTCCAAATAC	24	60.084	TCTTGATTGTGCTAGTGAAGTCGA	24	60.022	128
>Cs-InDel1-497	12975694	TGGTTGGGTGGAATAGAATCACTT	24	59.956	CACAGCCTATTCAGTCGACAATTC	24	59.967	211
>Cs-InDel1-498	12985155	cggtttgtctcgcggtttaataat	24	60.202	acaagtaggGGTGTACATCAAACA	24	59.897	176
>Cs-InDel1-499	12987607	CAACTAGGTGAGAATGCAACCAAG	24	60.083	TTAAAATGAGCTTGATCTGACGCC	24	59.905	199
>Cs-InDel1-500	13009478	CTCTAGCAAATTGTTCTGGCAGTG	24	60.379	CAACTCAATGTCATTTCCCTTGTGA	25	59.99	293
>Cs-InDel1-501	13010725	TTATTTCTACACCCTCCCTCAAGC	24	60.081	CCTTTGAAACTATACGGTGGCAAC	24	60.379	252
>Cs-InDel1-502	13012908	catcctcacaGAGCCATATTCTCC	24	60.563	TTGCTTTCGAGATTACGGTAGAGA	24	59.603	234
>Cs-InDel1-503	13081311	TGATATCCTCACCTCTCTCTACTCT	25	59.151	TAACCCTCCTATCCACTACCGAAA	24	60.326	292
>Cs-InDel1-504	13084093	CAACTTCATCACAAAGGACAACGT	24	60.202	AGTTTGACCAATAAGCTGCAAAGG	24	60.262	285
>Cs-InDel1-505	13084302	CCTTTGCAGCTTATTGGTCAAACT	24	60.262	AGTGGAAGTTCAGCCTTAATAGTGA	25	59.752	273
>Cs-InDel1-506	13088190	TAGTTCGGGCATTAATGAGTcgta	24	59.661	CTTGGGAACTTGTGCACATACATT	24	60.022	249
>Cs-InDel1-507	13104082	ccacgcatagaacttagaattgca	24	59.667	ctggcgaatagtaagcaaaggatg	24	60.025	295
>Cs-InDel1-508	13105256	agtacctttcctgcaaccttaaca	24	60.141	ccaggagaagaacattggaagaca	24	60.506	263
>Cs-InDel1-509	13108028	GTTTTGCAACGGTTACTGGATCAT	24	60.321	tcacaccgataagtccaaacaaac	24	59.726	300
>Cs-InDel1-510	13119567	aagtctaaatTGCCGACAGTaagc	24	59.608	aactttgactctcgctaattggag	24	59.068	279
>Cs-InDel1-511	13124267	tagaaaatcgGGTTTGGGGTGAAT	24	60.509	caagggctagatatctgaacggaa	24	59.961	241
>Cs-InDel1-512	13217991	GCCTAGGATCCCAATAAACTCCAT	24	59.957	TTTACTTTAGGTGGGGTAGTGGAC	24	59.713	251
>Cs-InDel1-513	13228956	TTAGTTTCCGAGACCGTCTTAGTG	24	60.083	gctgggaCCTTGTTATTAATGCTC	24	59.963	300
>Cs-InDel1-514	13231003	CTCTCTAGTTTGACATGTTGAGATG	25	57.477	gaataaatgcGGCTGTTCAATCCT	24	60.202	278
>Cs-InDel1-515	13249055	CGGGCGAGGTTGTGATATTATTTC	24	60.084	TGAAGAAGTGTGGGAGGTATTTGT	24	59.896	185
>Cs-InDel1-516	13255906	GGTCCCCAATCCTTCAAGTTAGAT	24	60.08	CAAGAGTTGGAGGAGAGAAAGGAA	24	59.959	268
>Cs-InDel1-517	13258748	aaaacgGGGTTGAGCAGCA	19	60.455	GTTGTTTGGGCGTGGTTTCTC	21	60.535	84
>Cs-InDel1-518	13259756	tctgtgtatgacctagcaacatga	24	59.534	ggcccaaaagagaggaatttaacc	24	60.082	223
>Cs-InDel1-519	13278081	CACATGGACTACAAGCTAGACTGT	24	60.082	AGATACACAGGGATTGGTTTGAGA	24	59.464	255
>Cs-InDel1-520	13287413	ACATGTCGAAATTCTGTTGGTTCC	24	60.023	TTGTGATGGAGTGTCTGAGCATAA	24	60.02	274
>Cs-InDel1-521	13290059	ACAAAACCTTTATAGTCGGCCTCA	24	60.263	CGGTTTTGTTGACAGCTTTTACCT	24	60.44	273
>Cs-InDel1-522	13296167	aagtaaggcccaaatccaattagc	24	59.594	gggcactactctaatcactaaggg	24	59.961	251
>Cs-InDel1-523	13322400	ccaagaatgacCGTTAGATAAgcac	25	59.993	GCTTTATAGGTTGAATGGAAGGACA	25	59.114	258
>Cs-InDel1-524	13333664	gacggcacaataaacatgatcaag	24	58.97	attagtgcaagtgggagtttgttg	24	59.962	196
>Cs-InDel1-525	13374585	acggtattgatgacgacccattaa	24	60.142	gtttcctcatagtccacaccttct	24	60.02	268
>Cs-InDel1-526	13389370	atgtacattgctggagaagactgt	24	60.02	ttatgagcAATGTGTGATGGTTCG	24	59.905	193
>Cs-InDel1-527	13416049	AGATCCTTTCTCCCCTTACCTCTT	24	60.266	TATTGACCAGACCAAGTGCAAAAC	24	59.963	231
>Cs-InDel1-528	13428702	GAGtctgatatcgcggtttgtttt	24	59.907	gagcaggtatcagtctaatccagg	24	60.022	198
>Cs-InDel1-529	13489063	ggcaccactaagatgtaccaagat	24	60.384	tgatccactgtgaacgttgttcta	24	60.202	298
>Cs-InDel1-530	13496066	ACACGTGTGAACTATGACTCCAAA	24	60.442	TCTCATCCATTACACCAGATTCGA	24	59.351	293
>Cs-InDel1-531	13498028	gggcataaaacctaacaacatcgt	24	59.843	CAGTGCAAACTTGAAGCCAATTTC	24	60.025	298
>Cs-InDel1-532	13511854	tctgaataccgagaacataggctg	24	59.962	atgaaccttgtgtctaccaactca	24	59.897	180
>Cs-InDel1-533	13592345	cCCTCTTTCTTCGTCTCTCTcaaa	24	60.022	TCCCCATAATACCCCTCACATTTG	24	60.141	80
>Cs-InDel1-534	13614332	gcagattaggcccaggatattgta	24	60.019	tgttcacaccgtacacatatacag	24	58.596	157
>Cs-InDel1-535	13620128	gtagcacagttatccaaatcaggc	24	59.964	ggttaaattcctctcttttgggcc	24	60.082	144
>Cs-InDel1-536	13626782	TTTTATCGAAGGAGGGAGAACGA	23	59.234	TTAGTATCGGTCCAAGCTAAAGGA	24	59.042	300
>Cs-InDel1-537	13659253	CTCATCCACCCATCTACCCTTAAG	24	59.959	ACTACAGAAAATGGGTTGAGGTGA	24	59.896	287
>Cs-InDel1-538	13660173	TGAACCTTACCTCGAGAACTACTG	24	59.542	AAATGATCCAAACACTCAAGCAGG	24	60.022	274
>Cs-InDel1-539	13666525	accctgtgtctgataagtctagga	24	60.017	GAAGGAGcgaattgttgggtttta	24	60.023	260
>Cs-InDel1-540	13668343	gccccacttgattttgcagtttta	24	60.742	gcaggggtgaaattgtaaggaaaa	24	59.96	209
>Cs-InDel1-541	13675699	CCAGATGCACGACtcctgatattt	24	60.742	tcagagccatggtaattgatttgc	24	59.902	280
>Cs-InDel1-542	13690126	AAAAGAAGTAAAGCGCAGAGTGAC	24	60.025	aagcgtgaatctaagttgaaggga	24	60.263	298
>Cs-InDel1-543	13708370	tcttcatcttggacgatctacACC	24	59.902	cccaatgtcctaaacttcttgcaa	24	59.719	215
>Cs-InDel1-544	13713547	CTCACTTGGATTtcgcagttttca	24	60.261	gcaggggcgaaattgtaaagaaaa	24	60.798	196
>Cs-InDel1-545	13731162	AGCCAAAGATCCTCTCCTTCAAAT	24	60.018	GGATTTGGAGAAGGAAGATCAGGT	24	60.08	276
>Cs-InDel1-546	13731400	GATCACCTTCTTCTCCCTTCTTGT	24	60.02	GTGTGTGTTTGTGTGAGTTGTGTA	24	60.084	109
>Cs-InDel1-547	13732455	gcattctcaattctcacttttcgg	24	58.909	CGGATCacttgcttcaactagttc	24	59.908	290
>Cs-InDel1-548	13736350	gatttgGCAGAACGACTTTGATCT	24	59.845	gccTCTTTGAAAACAGAAATCAGC	24	59.317	296
>Cs-InDel1-549	13755162	tgacacccatgaagttcaagatct	24	59.958	agaacaagacctcgagattcagag	24	59.842	239
>Cs-InDel1-550	13759988	CAGCTGCCTATCTACGAACCC	21	60.27	gaatgaacacccaaacacgaagaa	24	60.202	196
>Cs-InDel1-551	13763292	agttagggcgagtttgtcatcttc	24	60.86	cgtgttaaactgggtgtgaatgaa	24	59.964	227
>Cs-InDel1-552	13773590	TGTGATTGCGTGAAGAAAGTATGG	24	59.846	AAGAAGGTGAGGAAACAATGCTTG	24	59.962	205
>Cs-InDel1-553	13804654	gatcttattgagccaaacaccgag	24	59.965	cagttggcccagaagaacttaac	23	59.747	292
>Cs-InDel1-554	13804758	gatcttattgagccaaacaccgag	24	59.965	cagttggcccagaagaacttaac	23	59.747	292
>Cs-InDel1-555	13807338	ATTGGGAAGTTCAACCTCTACCTC	24	60.019	tctttGTTCTAACCCACCTTCCTC	24	60.202	283
>Cs-InDel1-556	13808725	aactcagggatcaatttacgtgga	24	60.02	CTACTTTTCGATTGATcccttgcc	24	59.964	213
>Cs-InDel1-557	13809515	gttgttttgggCAAGCTATGTGAT	24	60.561	CTCCTGACGGTTTTAAATACTCGC	24	59.967	214
>Cs-InDel1-558	13810305	TATGGTAATATCGGCCTTGGTAGC	24	60.081	TgcttagtccacgagtccatAATT	24	59.838	278
>Cs-InDel1-559	13818147	gctgagcttccaataagtgaaagg	24	60.143	gctaagtgttttaaggggccaaat	24	60.021	279
>Cs-InDel1-560	13860189	gggagctagagtcagaaatgagag	24	59.962	ttgtgatttctactgagccaaacg	24	59.787	286
>Cs-InDel1-561	13951614	aagagatagaggacatggcgaaaa	24	59.838	cttcaagacttgcctggaaatctg	24	60.083	236
>Cs-InDel1-562	14046470	tgtgttCCATTCTTCAGCATCCTA	24	60.019	AGAATCAAGCAGTAGGTGAGTTTCT	25	59.987	293
>Cs-InDel1-563	14048492	cagaacccgaacctaaacctagac	24	60.62	CACAGGTCCTATGTCTCAGTATCG	24	60.024	247
>Cs-InDel1-564	14108001	TACGCATGAAGAGACATAGACGAG	24	60.025	TCATTGAAAGATGTCTGGAGCTGA	24	60.02	183
>Cs-InDel1-565	14111721	tggagtatacattggactagaccg	24	59.174	cagcactcccactcaatcatacta	24	59.9	253
>Cs-InDel1-566	14212502	Ggtagttaagtgttttaaggggcc	24	59.54	ccaataagccgaactgaatttacca	25	59.875	244
>Cs-InDel1-567	14213684	caaaatccaagtgaggcccaataa	24	59.777	ttgtgtgtgggcaatactctatca	24	60.02	289
>Cs-InDel1-568	14220554	CCCACCTTCAAACTTGTGCTTTAT	24	59.961	gattatattccactgtgctgacaac	25	58.281	255
>Cs-InDel1-569	14225627	CGCGGAAGTAAGAGAAACATATGG	24	59.791	tgttgtaaatatggtctgacacgg	24	59.067	282
>Cs-InDel1-570	14229004	TCTTTAGCCAACTCATCACCATCA	24	60.019	TCAGGAGAAGGTTAATGCCATTCA	24	60.019	264
>Cs-InDel1-571	14231493	GGGTTGAGTGGGAGTTGAAAATTT	24	59.899	CCACTTACACATCATTTCCATGCA	24	59.842	239
>Cs-InDel1-572	14241296	caacaaactcccacttgcactaat	24	59.962	tagttgtggtggagaaaaggttgt	24	60.325	152
>Cs-InDel1-573	14272996	ttccgttcagatatctagcccttg	24	59.961	tcagcatcaaaggaaggagagaaa	24	59.958	89
>Cs-InDel1-574	14274262	ctgacccaaaagtaggcctaacta	24	59.776	tggaaaagtttaccagcatcagatg	25	59.816	218
>Cs-InDel1-575	14277588	tgtcttacctgatgtcccacAAAA	24	60.141	TCCCggaattgtgactaggattac	24	59.9	91
>Cs-InDel1-576	14287349	ACTATtaggctcaaacaccaccat	24	60.018	ccatgtgatatttatgcttcgggg	24	59.843	230
>Cs-InDel1-577	14292482	atgagcttccaccattgtttcatg	24	60.082	ataaacctcgagacgctagacttc	24	59.965	178
>Cs-InDel1-578	14300964	TAACTCTCTCCGCCtctatctctt	24	59.897	CTCCGCCAATTAACACACATAACT	24	59.605	245
>Cs-InDel1-579	14306964	ATTAGAGTGAGGTGGCTTTTGAGT	24	59.958	CCTTTGATTTGAGAAGTGGTCGAG	24	59.847	133
>Cs-InDel1-580	14325021	aacacttcacctctttctctctcc	24	59.96	CATCTACCACAACAAACCCCTGAA	24	60.991	281
>Cs-InDel1-581	14340850	CACGGGAATGTAGGATTCGATTTG	24	60.025	ccttcaaaatccatttcacaggct	24	60.021	296
>Cs-InDel1-582	14363561	atttccttcgagcttaaccaaacg	24	60.083	gaacttggaattgcactctcagtc	24	60.084	262
>Cs-InDel1-583	14381049	CGTGCTGAGTAAGAGACCCTAATT	24	60.142	tggttcaggcGTTAAAGATCCTTA	24	60.02	268
>Cs-InDel1-584	14393875	ccattgAACTGAGAAATCATgcga	24	59.905	attagtgcaagtgggagtttgttg	24	59.962	280
>Cs-InDel1-585	14416948	atgtacgtatcacccagaccaaaa	24	60.02	ggcaaagtttaccagtatcggatg	24	59.965	235
>Cs-InDel1-586	14445466	ggcccaaaagagaggaatttaacc	24	60.082	atgtttgctattgggcttagatgc	24	59.962	179
>Cs-InDel1-587	14475094	gcgacggggttaaactTTAAAACT	24	60.261	tcaggtccttgggtgtttaaagaa	24	60.08	261
>Cs-InDel1-588	14482777	GAGCCagtttgatgcatgttagtt	24	60.083	taatccctccaaacagccactaaa	24	59.956	191
>Cs-InDel1-589	14483407	tagtttctagtttaagtccccggg	24	59.533	gcttcctaaatgcacgctaaacat	24	60.439	204
>Cs-InDel1-590	14522878	gtcccaaacaatccaactcatgta	24	59.235	TTGGCcaaaggttgcatca	19	58.168	300
>Cs-InDel1-591	14552383	GAACCTAAAGCACAAACAAacactg	25	59.712	TCTGCTGAAGATCGAACACAGG	22	60.353	273
>Cs-InDel1-592	14563958	GATCAAGTGGGAGGAAGACGAATC	24	60.976	CTATTTCACGTGCATGCCTCTTAG	24	60.025	248
>Cs-InDel1-593	14612447	TACTCCCACTAAGCAACATTTGGA	24	59.958	CTGGGGCATGGGAGAAGTATTAAA	24	60.386	295
>Cs-InDel1-594	14639330	gcctgtaccgacgtgttactatat	24	60.024	ttagttgtatgttggcttcgaacc	24	59.547	204
>Cs-InDel1-595	14640932	ctaaaacccgtccccaaactacta	24	60.02	gatgaaacagggaccaatacttttg	25	58.61	258
>Cs-InDel1-596	14689477	GCATGCATTACAACCCCTCTAATC	24	60.023	tcaaagctcttttcctctctctct	24	59.162	272
>Cs-InDel1-597	14709492	CTACCACTGCATACTAGACTCcac	24	59.963	AGATGTGTcactcaagaagaagct	24	59.96	247
>Cs-InDel1-598	14712274	aggaacacgaatagcctttcaaga	24	60.263	cttgatcctgtttattgtgccgtc	24	60.437	290
>Cs-InDel1-599	14743858	agcaatattatctcaactagtgggg	25	58.226	gcattctaataCTGAgcgtgcaat	24	60.025	156
>Cs-InDel1-600	14794721	tgcaacatgtcctccaatatctga	24	60.08	gcggtggatcgatttacaaaatct	24	59.965	272
>Cs-InDel1-601	14796361	tattcatcaaatccacaaacgccg	24	60.438	ttcgtcaggaagaaagatggaact	24	59.96	299
>Cs-InDel1-602	14809376	acttagcctctctctctccctatc	24	59.957	ttgggtgcagcgaaataatatgac	24	59.964	284
>Cs-InDel1-603	14810326	aataccGAGGTTGAGCatggttat	24	60.141	agaaagagaaggaaaGTCGGGTTT	24	60.141	244
>Cs-InDel1-604	14837083	tcatgttgctaggtcatacacaga	24	59.534	caactatccagctaaccttgttgc	24	60.143	212
>Cs-InDel1-605	14840852	tactcattactcccactcaacagc	24	60.082	gctgttttaccattcctgcatctt	24	60.082	255
>Cs-InDel1-606	14965477	Ggcttttgaccattttaccccttg	24	60.803	actgctcggtgTTGAACTCTATAA	24	59.78	292
>Cs-InDel1-607	14974124	CTGTAAACTGACATAACCGCACAC	24	60.377	GCAACTCAACCCACGAcatataaa	24	59.606	265
>Cs-InDel1-608	15036217	agatatgtatgttggcttcgaacc	24	58.943	acgtcaaatagtacagaaccacca	24	59.961	243
>Cs-InDel1-609	15037325	ctctttgaacacgacctgatatgc	24	59.967	tcagcaaacctaacctcccaatta	24	59.956	253
>Cs-InDel1-610	15042757	gctacttgtggtgcTTGATAGTTA	24	58.824	actaacatgcattcaattcaGCCC	24	60.142	182
>Cs-InDel1-611	15047570	TTAACCCCTGACAAAGTTTCCGAG	24	60.985	CAACTTGGATAGGGCAAGCC	20	58.894	300
>Cs-InDel1-612	15047692	TTAACCCCTGACAAAGTTTCCGAG	24	60.985	CAACTTGGATAGGGCAAGCC	20	58.894	300
>Cs-InDel1-613	15063936	taaaaccgtagtctgggcaataca	24	60.02	gggacttaattaccgtaacaccct	24	60.081	248
>Cs-InDel1-614	15068011	ctctagctttgaccgacactaact	24	60.083	gttttagagaacgacaaatccgct	24	59.848	152
>Cs-InDel1-615	15085501	GACAAGTTGAAGGTTTTAGGAGGC	24	60.023	TGAACAACTCTTCACACCTTGTAG	24	58.884	221
>Cs-InDel1-616	15088474	CTTTAGGAGTACAAGACGAGGCAT	24	60.142	CTGGAGCTCGTCATATATCCTTCC	24	60.142	252
>Cs-InDel1-617	15094208	ttaaggttggtaatggcgaaatgg	24	59.841	cgttatgtagggcaaatggtgttt	24	60.082	272
>Cs-InDel1-618	15494223	ccatgtcagtctaaatcttgtgttc	25	58.164	ggtccccatactagttgagacaaa	24	59.776	288
>Cs-InDel1-619	15502025	ccaaggtttgcatgtttgttagct	24	60.74	actacgactaAGTACCGCACATTt	24	60.083	285
>Cs-InDel1-620	15549697	tttagcgtgtcacttatagcgttg	24	59.675	ggttcgaagccaacatacataact	24	59.366	209
>Cs-InDel1-621	15553374	tcgagatgggatttctttaccgtt	24	60.081	cgggtcagggtgatacgtatattt	24	60.022	269
>Cs-InDel1-622	15579304	GCCGCTGAAACTTACTTGTAACTT	24	60.024	AATATCTTAGAAGCGGAActcccc	24	59.959	245
>Cs-InDel1-623	15598054	TGGTGGCTGAATTTTAGAGTGGTA	24	59.958	ccatgtgagAGCAAAGTTTGAGAT	24	59.542	270
>Cs-InDel1-624	15609089	gggtggagtagtgattttggagaa	24	60.263	acaacctcttacccaccattactc	24	60.02	272
>Cs-InDel1-625	15614390	tagggattgctTTAGacggaacaa	24	60.02	agtttcaggaagttcatgctttgg	24	59.962	300
>Cs-InDel1-626	15648149	ttcccaaaatgtacgtatcaccct	24	60.019	gaagggaccgatattgaactttgg	24	59.664	199
>Cs-InDel1-627	15666864	CCCTACACAAAACCAAACCTCATC	24	60.022	TTGATACAGTGAAAGCTAGCCCTT	24	60.019	153
>Cs-InDel1-628	15710182	CTTTCTAACAGGGACGCCAcat	22	60.615	tagcaatgtacatatcagtcgCGA	24	60.024	280
>Cs-InDel1-629	15719189	TACGCCTATAATGACGCAGAGAAA	24	59.963	TGTCATCGCCTGTTAGATCTAAGG	24	59.962	243
>Cs-InDel1-630	15720670	TCCAATTGACTTTAGCCACAACAC	24	59.963	gGGGATGTGGGAGTTTGTATATCA	24	59.896	124
>Cs-InDel1-631	15750598	ATCCACCTTACGCCTCATTACTTT	24	60.081	TTGGGTGTATATGGGGAGGATAGA	24	59.889	246
>Cs-InDel1-632	15777780	GACTCTAAGTTTGCCTGGTCTCC	23	60.618	gtcaggaaggttcttcaggatctt	24	60.02	253
>Cs-InDel1-633	15812244	GAGTTAAGCAAATGAGAAAGGAGCA	25	59.818	CCCAAAACATGCAGATATTCCCAT	24	59.654	241
>Cs-InDel1-634	15812916	GAAACCCATGACCGCTTTGATAAT	24	59.902	ACTATACTCCATATCAATCCCACCAC	26	59.786	163
>Cs-InDel1-635	15813296	ctaGTAGAGATTCATTTACCACGTG	25	57.084	gagccgaacctctttaaattctgg	24	59.905	270
>Cs-InDel1-636	15821510	atgtgcaaagtgatgagtttcctg	24	60.023	tgaatttgaactttaacaccccgg	24	59.962	216
>Cs-InDel1-637	15878363	gtatgagactgattggtgcatgtg	24	59.965	tcttcattctcactgcttagcctt	24	60.02	205
>Cs-InDel1-638	15899474	ttacaatttcacccctgcttagtg	24	59.235	cgaagttctaagagtggattcaacg	25	59.939	177
>Cs-InDel1-639	15946317	acttggctttctgagatcccttag	24	60.081	ttcctcttcctgactttTACACCA	24	59.589	269
>Cs-InDel1-640	16046163	gtgccctaaataaaacccattcca	24	59.532	gctagtctaaatccaatgaactgac	25	57.76	265
>Cs-InDel1-641	16047936	ccccaaaacctcttttcttcacaa	24	59.839	atCTGTGTCGTGGtgcatatagag	24	60.262	297
>Cs-InDel1-642	16116630	AGCTCGTTGTTACTCTTCGAATCT	24	60.083	AACTAGTTTACACGGGGTCATCAA	24	59.959	155
>Cs-InDel1-643	16116751	TTGATGACCCCGTGTAAACTAGTT	24	59.959	TGGAAGAGAAAAGGAAGAACACTCA	25	60.105	287
>Cs-InDel1-644	16153209	CCTCAGAGGGATAAAACTTAGGGG	24	59.897	GTGCTGGGTCATTCAAAACATACA	24	60.022	297
>Cs-InDel1-645	16174096	AAATTCATCTCTCCCAGCCAACAG	24	61.112	TCACTTGTTGGCTGAAAAGAGAAC	24	59.904	270
>Cs-InDel1-646	16176190	AAAGCCTGGTTAAATTCACTCCCA	24	60.694	TCCATTTCTCAAAACCATGGTGTG	24	59.961	212
>Cs-InDel1-647	16197346	cttacattggttgcagcggaatat	24	59.963	cttagtgatagagtgtcatgccca	24	59.9	215
>Cs-InDel1-648	16220314	CTGGGGTTTCACGATTTCTTCTTC	24	60.083	ctctctctctctctctctctctcg	24	60.023	238
>Cs-InDel1-649	16229298	GAAGACTGCTAATTGGTGTGTTGA	24	59.485	CCTCTGCTTGCACTCAAAgtttta	24	59.963	100
>Cs-InDel1-650	16231503	AACCAGCACCTATCTTCATGGATT	24	60.08	GATCCTAGCTACTCGTTGTGTCAT	24	59.963	273
>Cs-InDel1-651	16351828	cgtagtgggagagtttctaggaac	24	60.142	ACcgtagttcttttggctttcttc	24	59.725	127
>Cs-InDel1-652	16372867	gtttcccaagtccctatcctgatt	24	60.08	CAAAACCGAGACAGAaccctaaac	24	60.024	124
>Cs-InDel1-653	16407631	cttgaacctagtacccgacaaaga	24	60.022	atgattccaagtgcAAGTCCTAGT	24	60.019	269
>Cs-InDel1-654	16408978	caaggacttagacccagaactgaa	24	59.96	gtctctgtcagggttttgatttgg	24	60.023	290
>Cs-InDel1-655	16409516	actaggacttgcagttggaatcat	24	60.019	tgatctgagttaaggttcgggttt	24	59.959	166
>Cs-InDel1-656	16418615	aatagtcggtgtctagatctggga	24	60.141	ctaggtctgtgttcggttctatgt	24	59.842	196
>Cs-InDel1-657	16419068	gaacgcAAACAAGGATAAGAACCA	24	60.024	tTCGGGTTTTattttgagttcggg	24	60.023	201
>Cs-InDel1-658	16432751	tagactgaaatcgaGACtggaacc	24	59.842	TAGGTTTGGTTTCGAGTCCTAGTC	24	59.781	208
>Cs-InDel1-659	16455798	cagaacccaaacttgaacctagga	24	60.446	caattttgggtcacagggtacg	22	59.772	242
>Cs-InDel1-660	16456043	gacctagatccagaaccgtaatcg	24	60.32	ccatttcaaagtttgggttcgaga	24	59.963	215
>Cs-InDel1-661	16465857	cagatcttgactcgggatttagGT	24	59.9	cgacgattcttgttcaggttcaaA	24	60.025	160
>Cs-InDel1-662	16517769	aagactcgaacttgaacctaggac	24	60.022	gaCCCTAGTTCTTTGTCCCTAGTC	24	59.84	291
>Cs-InDel1-663	16525940	acacagattCATACCCGAACTCAA	24	60.021	ggttcgagtcccaaaTTACAATCC	24	59.904	156
>Cs-InDel1-664	16537668	tagggatccagatacgaacttgga	24	60.387	ttcagttctgggtctaagtccttg	24	59.96	279
>Cs-InDel1-665	16540895	ggatcgaaatgttggaccttGATC	24	59.964	tctgattctaggtgtgggtttgag	24	60.02	179
>Cs-InDel1-666	16542498	gatcttgacccagaccaaaacttg	24	60.023	aggtctagctttgggtttgattct	24	59.957	137
>Cs-InDel1-667	16597815	acacaaaggaatcaagggctagat	24	60.018	tacattgggtgcagcggaataata	24	60.445	271
>Cs-InDel1-668	16630735	ttcaaattttgggtcacagggtac	24	59.657	cgagacccaaacagacacaataac	24	60.084	290
>Cs-InDel1-669	16631012	gttattgtgtctgtttgggtctcg	24	60.084	GCCTGATCTGGACTTAGACTGAAA	24	60.081	229
>Cs-InDel1-670	16650990	GCCTCCCAGAGAAGAAATAGAGAG	24	59.961	tcttttgactgatgtgacccttca	24	60.142	247
>Cs-InDel1-671	16653927	TGAAACGAACTACAACAAAAGGGG	24	59.903	AGTGTGAGGGAGCTTGTACATTTA	24	59.714	295
>Cs-InDel1-672	16658699	accgtctaaatgtatacagcctcc	24	59.961	aggggagacaatatttaaggcctg	24	60.141	297
>Cs-InDel1-673	16667260	actgagctcttcttcaacatgtct	24	59.96	TGATTACAGGTCAGATCTTGGAGC	24	60.142	152
>Cs-InDel1-674	16693447	tatttaaggtgtgtatcggacccc	24	59.899	gggacccaataagatctattcccc	24	60.018	262
>Cs-InDel1-675	16694373	gcacttacaagctaaaagggatgg	24	60.142	tgggtcaggatattttacttagcc	24	58.063	181
>Cs-InDel1-676	16863524	ACTAGAAGTAGAACTGGACAGGGA	24	59.956	TGGTCCTGGTCCGATTCTAATTTt	24	60.019	290
>Cs-InDel1-677	16865931	ATCCAAATCTCAATCTGGTTCCCA	24	60.017	GGATCCGAAACTCAAAACACTTGT	24	59.964	183
>Cs-InDel1-678	16875524	tggaaACGATTTGGTTAGGGTTTG	24	59.962	CAAATAAGTGACTCCCCAAACCAC	24	60.022	231
>Cs-InDel1-679	16911233	CACTTGTCAAGATTAGAGCTGCAA	24	59.547	agtgcttgtagaggattggttctt	24	59.958	227
>Cs-InDel1-680	16944026	tttgggttgtggtagatcggttta	24	60.202	TCAAAGGATGGAAAGCTGTACTGA	24	59.958	231
>Cs-InDel1-681	16945507	GCAAACttttctctcaagctctct	24	59.485	TACCTTGGCTTGGATTCACACTAA	24	59.958	192
>Cs-InDel1-682	16971433	accacaagccacaggtttagataa	24	60.203	cgtagtgggagagtttctaggaac	24	60.142	244
>Cs-InDel1-683	16984236	atgaatatgtcttcccctcatgca	24	59.895	tccacgaacccctcatctataatt	24	59.095	178
>Cs-InDel1-684	16989663	ctcactctttcactagggtcgaaa	24	60.022	agccttcccttttctataccttgg	24	60.08	81
>Cs-InDel1-685	17067765	ggagacattaattctgctgcatca	24	59.422	cactcaatacaacatgaaaccatcc	25	58.675	223
>Cs-InDel1-686	17082641	tgcctgtgtgagcctatatgttta	24	59.837	ggcccaaaagagaggaatttaacc	24	60.082	168
>Cs-InDel1-687	17085002	tgtaaaagagaagttcgagcgttg	24	59.792	acgagactgaatagatgccatacc	24	60.022	169
>Cs-InDel1-688	17121651	ggggttgaattgtgcaagttatga	24	60.022	aaattcagaaccctcatccggaat	24	60.325	100
>Cs-InDel1-689	17122242	caggaggatatagtaacacgtcgg	24	60.083	tcgacagactcagtaagaaaagca	24	59.962	294
>Cs-InDel1-690	17297527	gatcaaactgcgtCGTATATTCCG	24	60.144	caatttcaagaggacgcattggta	24	59.844	195
>Cs-InDel1-691	17369195	ctgctaaaccatgacacttgaATCA	25	59.818	CAATACTCCACCTTGAAACcgttc	24	60.083	96
>Cs-InDel1-692	17400272	TCCACTCCTTATTCAGCCaacaat	24	60.264	tggggcagtttattagacattgga	24	60.018	216
>Cs-InDel1-693	17435264	agggtccagagttgtaacaaagtt	24	60.08	gctcctacagaaatggcagaattc	24	59.964	277
>Cs-InDel1-694	17460476	TCCGTATAGAAACCCACATCGAAA	24	59.84	GTGACAATCAGATGGAAGAGAGGT	24	60.081	198
>Cs-InDel1-695	17475911	ACTTCTTGATCCTTTGTCCTCCTC	24	60.02	tgagGTAAAGTTTGCTGTAGGGTT	24	60.141	161
>Cs-InDel1-696	17901246	GGCAAACATACCAAtactcccatg	24	59.962	TCACTGCAGAAAGATGAGATTCCA	24	60.02	202
>Cs-InDel1-697	17901904	tactaaagctcttgactcggttCG	24	60.379	CCTGAACCAAACCTGTATGAAACG	24	60.32	230
>Cs-InDel1-698	17919490	gggcaggagaataaagtttgcaaa	24	60.262	tctgaataccgagaacataggctg	24	59.962	300
>Cs-InDel1-699	17942064	ggcccaaaagagaggaatttaacc	24	60.082	gccatggttaacttgttgacagat	24	59.782	262
>Cs-InDel1-700	17965779	CGCGCTAAGTGTGTACGAAAATAT	24	60.027	GGGGTGAGCTTTAGTGATCCA	21	59.44	198
>Cs-InDel1-701	17998955	CAGCAATTCGAGTGGATTCCTTAC	24	59.965	ATAAGGTCACGAGGAAGGTTCTTC	24	60.082	214
>Cs-InDel1-702	18055059	tctattcaaccaagctcgaaga	22	57.199	aattgagtgggagcgatgatcata	24	59.959	96
>Cs-InDel1-703	18056204	gagcaatttcaaggatgggtgac	23	60.119	GTTTAGAccggcatgataatcagc	24	60.084	242
>Cs-InDel1-704	18106913	AATGTCTACCCTTCATGCTTCTCT	24	59.527	TATACCTTGCACCCTCGTTTATGT	24	59.837	288
>Cs-InDel1-705	18108160	GTTGATCTTTTGGTCGGTTGATACA	25	59.82	taaagcaaTCAAGTACACCACCTG	24	59.24	290
>Cs-InDel1-706	18111938	TCTCAATCTCACTCTCTCTTtcgc	24	60.142	GAGCAAGCAAATCCTCAAAACATG	24	59.612	202
>Cs-InDel1-707	18146011	TAAGACCACTAGTGTACCAATGCC	24	60.081	GGTATCTTTTGTTCAATCACCGCA	24	60.083	293
>Cs-InDel1-708	18176231	aacttattaattccgccttgcacc	24	60.142	aatgatgatttccttcgagcttgg	24	59.662	260
>Cs-InDel1-709	18186171	acattcaggggtggatatgagttt	24	59.769	aatttctggggaggtaagtttgga	24	59.893	242
>Cs-InDel1-710	18202812	CTTTCTAAGTCTTCCCGATGTTGC	24	59.906	TGCGACAAGATGGAGAACTAGATT	24	59.84	279
>Cs-InDel1-711	18217861	AACAAGAAGATCTGGAGCTGGAAT	24	60.019	TTGCTTCCTACACTCAACATTTGG	24	59.722	291
>Cs-InDel1-712	18218199	CTGAGGGTTTTCAACTGGTTTCAA	24	59.84	ATTGTCTAACCAGGCTCTGTTTCT	24	59.958	285
>Cs-InDel1-713	18235199	gtaaaattaccaaaatgcccctagg	25	58.421	cacgagagagagaaggagaagaTG	24	59.964	229
>Cs-InDel1-714	18270598	CCAAGTCAAACCCCATCGAAAG	22	59.771	CAATCAGAAATTGCCTCCCCTTTT	24	60.02	212
>Cs-InDel1-715	18280317	tgcaactcattctagtaccacgat	24	59.84	ccgacctgagtacttttgtttctg	24	59.789	221
>Cs-InDel1-716	18290545	GGATTGGGTATAAGTCTGGTtgga	24	59.835	GCCGAACTTAAGTCCGTAACATTT	24	59.847	295
>Cs-InDel1-717	18504475	ATTTTGTGTTCTATGCATCGGGTG	24	60.142	CAGCATCCACAACTACTCGATTTC	24	59.967	283
>Cs-InDel1-718	18506515	CCATAGGTTCCATCTTCAAATCGC	24	60.024	AAAGCCAAGAGTCATCATTCTCCT	24	60.019	190
>Cs-InDel1-719	18507138	GGAAACTATGGACTGAGTGGTTCT	24	60.02	CGGAGTTATAGCAAAGCCAAGATG	24	60.025	275
>Cs-InDel1-720	18510289	agtgcTGTCTACTTTAAGGGAGAA	24	59.161	GCTTTCGGGCGTACTCTTATTAAA	24	59.432	174
>Cs-InDel1-721	18529724	aaaaggttttgtaatcgggatccc	24	59.535	ttaaacatactgtgcagctcgttg	24	60.084	133
>Cs-InDel1-722	18582912	ccctcaaagtctaTAACACAGGCT	24	60.081	GGCTCCAAAGTCCCTTGTATTAGA	24	60.081	189
>Cs-InDel1-723	18583861	CCTGTTCTTGTCATTTTGCATGTG	24	59.554	GTTCGTCATTACCAATTTTCATCCC	25	58.966	263
>Cs-InDel1-724	18588025	aattgcaaagtgaggcccattatc	24	60.142	tgtggccactactctatcactag	23	58.792	261
>Cs-InDel1-725	18599705	TCGTTGTCCTCATTGTTCTCTCAT	24	60.021	CTGACCAGACACATCCTCATAAGT	24	59.839	189
>Cs-InDel1-726	18603159	AGGAGTTTAAGGAATACGGTAGGC	24	59.899	TCACCTAACACACTAGATGACCAC	24	59.78	180
>Cs-InDel1-727	18605256	CAATCTTCACAAACTGAGGCTGAA	24	59.723	TGTTCCCTGATTTCAACAAAGACG	24	59.964	270
>Cs-InDel1-728	18605769	TGCTCTCTGACTTTTCATCTTGGA	24	59.959	AAATTACGATGCCTTGAAGCTGAG	24	59.905	202
>Cs-InDel1-729	18610912	ACCCTTCGAAAATTCTGTTTGGTC	24	59.962	AGGAATAATACTTCTTGGGTGCCA	24	59.77	230
>Cs-InDel1-730	18613386	ATCCAAGATAGGGGTGATGTCTTC	24	59.651	GAAGACCTCCTCGACTATGCTAAC	24	60.261	273
>Cs-InDel1-731	18902948	ggtgtttggctcagtagaaatcac	24	60.083	gccgaaaagagagagagaatgaga	24	60.142	289
>Cs-InDel1-732	18915382	cattgttttgaGTTTGTTGCCTgg	24	59.966	ctaaatcacttcccggggacttaa	24	60.081	237
>Cs-InDel1-733	18917636	caacaaactcccacttgcagtaat	24	59.962	tcctgactaacgcaaaagtagttg	24	59.252	261
>Cs-InDel1-734	18922371	gcaaacacatagGCTCATATAGGT	24	58.691	gctacgattaacttgttgacagatcc	26	60.238	169
>Cs-InDel1-735	18927289	cccggggagttaaactaggaac	22	60.093	caggtctggaaggtttcatttgat	24	59.231	293
>Cs-InDel1-736	19042110	ggacactcactctatcactcaagg	24	60.142	caaagttgggcccattatccatac	24	59.961	257
>Cs-InDel1-737	19091436	tcttttcctgccctagaagaacat	24	59.71	taggatgcaagtgggtttacaaga	24	59.958	271
>Cs-InDel1-738	19117027	cgccacctgaATCCTTAAAGAATC	24	59.964	ACACTCTATTCTCATCTTCCTCCA	24	58.476	255
>Cs-InDel1-739	19117327	CGAGGACCACTACCAATATATAATCTC	27	58.593	CGGAGAAGAGACTGAAGCCATATA	24	59.479	273
>Cs-InDel1-740	19131807	tcgacagactcagtaagaaatgca	24	60.022	tggttaagagtgatatcatggcca	24	59.588	246
>Cs-InDel1-741	19133052	GCAGCCACCTATTTCTCATTTAcc	24	59.963	tggctagtttgatcacatgggtaa	24	60.019	179
>Cs-InDel1-742	19150247	ATTTGAGGTATCTTCGTGGCTCTT	24	60.081	ttctctctctctctctctctctcg	24	59.66	166
>Cs-InDel1-743	19152825	CTTGGGAAAAGAAGCTTTACGAGG	24	60.083	CACCATTTGAGCAGGGATGAAAAT	24	60.081	220
>Cs-InDel1-744	19165947	ACCTTAGCTTGAGATCACTACCAA	24	59.222	CATAAGCCTTTGTCCTTTTGTGGA	24	59.719	260
>Cs-InDel1-745	19290366	CCCACATGTCTCTTTCCCTTTCAT	24	60.812	CATTGGCTCAGCATTTTGAAACAG	24	59.848	132
>Cs-InDel1-746	19337269	tctagcccttccggaataagatct	24	60.449	TGAACTCCTATGTTGGGTATGGTT	24	59.462	151
>Cs-InDel1-747	19362540	ttttcattgttggccagaagtacc	24	59.961	atttaaggtgtgtatcggaccctg	24	60.384	122
>Cs-InDel1-748	19391861	TATtgtggtttagggccctgtaaa	24	59.956	tatgctaGCTTACCTcattccgtg	24	60.262	85
>Cs-InDel1-749	19396003	AACAACAACAAGCATAGTACGACG	24	60.085	ATGTTTGAAAGGCCTGGAGACTAT	24	60.018	223
>Cs-InDel1-750	19396301	ATAGTCTCCAGGCCTTTCAAACAT	24	60.018	CGTAAGGCTTCAGGATCTAATGA	23	57.798	191
>Cs-InDel1-751	19440183	TTGGTGGTTGTTGTTTCCTGAATC	24	60.142	AGATACTCCGAGAAAACGCTTGTA	24	59.843	193
>Cs-InDel1-752	19449811	ATCCCTCTTCTTCGAATCGCATTA	24	59.961	CACCCTTGCTAAGTTCAAACCTTT	24	59.901	249
>Cs-InDel1-753	19450034	AGGGCTCTAAATGGGATTGATGTT	24	60.079	TGCTAAGAAGATTCACTGATGCCT	24	60.081	224
>Cs-InDel1-754	19465674	CATGTCTGTGTATTGTGTCATTGGT	25	59.818	CCTGCTTACATACATAACGTTCacc	25	59.994	196
>Cs-InDel1-755	19465894	ggtGAACGTTATGTATGTAAGCAGG	25	59.994	TCTGCTGTCACTAGTGTTGCTATT	24	60.021	292
>Cs-InDel1-756	19471527	CAACTAAATGCCATAGGTTGCTCC	24	60.202	ACTTATTGGGAGATGGTTGGACAA	24	59.956	149
>Cs-InDel1-757	19486705	GCCTTGCATTACCTCTTTCAGTTT	24	60.022	CTTCACAATGGAAAGTATGAGGCC	24	59.903	233
>Cs-InDel1-758	19493987	TCTTGAAAGAGGGGTTTTGTCGTA	24	60.142	CCACCTGATATGAGTTAACCAGCT	24	60.142	161
>Cs-InDel1-759	19576380	TTTTGCTATCTCCACGTAGAACCT	24	59.778	ATAGGTGCCTTTTCAAAATCAGCC	24	60.081	298
>Cs-InDel1-760	19580567	CCAGCAATCTTAAGGAGCAAACAA	24	60.022	ACGAAAGGGCTGATTAACTCTTCT	24	60.02	218
>Cs-InDel1-761	19581782	TAGATTCAGGTAGCCAAGCCATTT	24	60.08	ATTCTTCATCGCGGACAATCATTC	24	60.025	248
>Cs-InDel1-762	19585315	ggaagggaccgatattgaactttg	24	59.664	tgttagcgctcccactcaattata	24	59.9	232
>Cs-InDel1-763	19592352	ctggcgaatagtaagcaaaggatg	24	60.025	ccacgcatagaacttagaattgca	24	59.667	295
>Cs-InDel1-764	19593823	CGTTAATTTGGTACGTAGCTCTTCC	25	59.995	TCTGTAGTGCTAATTGTCCAACGA	24	60.022	143
>Cs-InDel1-765	19607032	tattgggccttacttggattttgc	24	59.839	actaagcaggggtgaaattgtaaag	25	59.523	227
>Cs-InDel1-766	19661625	GAATGCTCAAAAGTGACAGGGAAG	24	60.321	CTTAGACTATCACTTACCTCCGCC	24	60.023	190
>Cs-InDel1-767	19674066	CGATGCGAAGAAAGGgaaaagata	24	59.429	GGTAAGTTGTGTTGCATGTTTGGA	24	60.441	247
>Cs-InDel1-768	19700923	AGTGAGCGGATGATATTTGTTTGC	24	60.202	ACATTCGTGTATCTGACCATCCAT	24	59.898	197
>Cs-InDel1-769	19701415	TTTGCATTTgtggtctctctctct	24	60.202	ACAAGGCAAATGGAAACTAGAAGC	24	60.022	260
>Cs-InDel1-770	19720762	CGGTTGTTGGGTTTTAGGTTTAGG	24	60.262	GGAACCGACACCATATTCAACATT	24	59.602	300
>Cs-InDel1-771	19720874	CGGTTGTTGGGTTTTAGGTTTAGG	24	60.262	GGAACCGACACCATATTCAACATT	24	59.602	300
>Cs-InDel1-772	19722897	GCATAACTCTAGCTTCCGTCACTA	24	59.964	CATGTGACTTTGAAAGAGCTgtgt	24	59.964	126
>Cs-InDel1-773	19744689	caaggcccaaaagagaggaatttc	24	60.322	agtcatggttccattggtcaagta	24	59.957	276
>Cs-InDel1-774	19787766	tgagcaacaagaagaagaaatccG	24	59.786	ATAAAGGCTCCATACGGTTACCag	24	60.202	143
>Cs-InDel1-775	19788923	acaggtcagcttctaatcaatggt	24	60.019	ccaagtataatgtcaaactcggCC	24	59.965	263
>Cs-InDel1-776	19799295	aacagcatcAACTTTCAGAACCTG	24	59.963	CTAAACCTCTACGCGTACTCCTTT	24	60.143	294
>Cs-InDel1-777	19802665	atggaatggaaagttctggagtca	24	59.957	tacccttttcgaaaatcctggaga	24	59.712	154
>Cs-InDel1-778	19850955	AGCTGAACGAGTTGTATGAATTGC	24	60.143	GGAGTCACTTCTTGCACAGTAAAC	24	60.025	240
>Cs-InDel1-779	19852657	acataaatcccgagtcatgatcaga	25	59.695	tataggctgatacttgggttggtg	24	59.897	276
>Cs-InDel1-780	19854294	ccattttgccccttcacactaaaa	24	60.202	tgtttggctcagtaagatcacaac	24	59.485	142
>Cs-InDel1-781	19860694	gctaaatcacttcctggggactta	24	60.081	tagggtctaaatagcaggtctgga	24	60.079	297
>Cs-InDel1-782	19936619	acgttcatagggacggtactattg	24	59.963	ataggctgatacttaggttggtgg	24	59.652	199
>Cs-InDel1-783	19998108	AATCCCAACTTCTCAATTGCACTG	24	60.022	agagtaaggtctgttcgCATGATT	24	60.081	296
>Cs-InDel1-784	19998889	CTCTGTGCCTTTTATGTTGCTTGA	24	60.023	TCAAGGAGAAGAGGTTAGGAAAGC	24	60.02	168
>Cs-InDel1-785	20066248	cctcatgttcctcctctgtcttag	24	59.901	accgagtcttcaaggaatatctgg	24	59.9	86
>Cs-InDel1-786	20068428	tgcctatgaatgattccttccagt	24	59.833	gtattggtttgtgtggttcaggag	24	60.023	174
>Cs-InDel1-787	20075486	TTGATAGGTACAGCTCGCATTCTT	24	60.142	AGCCATGTGACCTACTTAGATGTG	24	60.142	94
>Cs-InDel1-788	20102157	tgtgattctactaAGCCAAACAGC	24	59.305	ttgggGTATTGCttaatgtgtgtg	24	59.78	293
>Cs-InDel1-789	20127008	CTATGAAATTGTACTCCCTCCCGC	24	61.038	GCAAAAGGGAGGCTTTATGTCTTT	24	60.021	103
>Cs-InDel1-790	20145822	GGAAAAGGTGTACAAAGGTTAGCC	24	60.023	CTTATTGTCCACGAATGAGGGTTG	24	59.905	265
>Cs-InDel1-791	20185262	AGATCCACCAAACTTCAGCAATTG	24	60.022	acattccactgtgttgacatca	22	58.181	240
>Cs-InDel1-792	20192424	CCAAGAGATCGCTGCTGAATTTAG	24	60.025	GCATACCATACTTCCCAAATGAGC	24	60.023	254
>Cs-InDel1-793	20197576	TGGAATTAtacctggtgtgcaaga	24	60.019	TTCAAAAGTAAGGTTCACTGCTGC	24	60.202	175
>Cs-InDel1-794	20249019	tccaagtcacgagaaggtaaagtt	24	59.9	attctaagtgattaggggtggagc	24	59.897	288
>Cs-InDel1-795	20260717	tagaatagtgcaagtggatcctgg	24	59.898	ggtggtccaagaaagaattactca	24	58.686	201
>Cs-InDel1-796	20280902	GACACCTCATACATTCGCTCAGA	23	60.181	ttAAGCTTGGGAgggaagtatttc	24	58.493	252
>Cs-InDel1-797	20301268	caacaaactcccacttgcactaat	24	59.962	TAACtgagctgatccattcaccaa	24	60.019	122
>Cs-InDel1-798	20335798	gctttgtgaaatgagtactccacc	24	60.083	agggtgatacgtacattttgggaa	24	60.019	162
>Cs-InDel1-799	20336348	acaggatcaagtatgtgaaaagggt	25	60.222	tgatgtgtctgttgggttttatgc	24	60.022	181
>Cs-InDel1-800	20337376	gtcactctgcgctttacttctttt	24	60.025	CAGACTCCTTAGACTTGGCAGATT	24	60.081	283
>Cs-InDel1-801	20356414	ACATCAGAACACAACAGAGTTGAC	24	59.428	ATAGAAGGCCCATTGGTTCAGATT	24	60.079	191
>Cs-InDel1-802	20358684	AAGTACTCTCCTTTCTTCCATGGG	24	59.774	GGTTCCCTACAGCTTCTTCAGTAA	24	60.02	189
>Cs-InDel1-803	20362801	CTTGCAATCTCTTATCTGTCAGCA	24	59.126	TAGACTCCACTAATCACCCTAGCA	24	60.079	130
>Cs-InDel1-804	20374168	CGATCAGGTGTACTTGGATTCG	22	58.884	CTGGTTTTGTGAGTGGTGGTATTG	24	60.262	184
>Cs-InDel1-805	20424719	attaaagctAGAGGGAAAGTGGGG	24	60.08	GACCAAGAAAGTGAAAGAAGCCAG	24	60.261	236
>Cs-InDel1-806	20498614	aaactcatatccacccctgaatgt	24	59.769	tgaccagaatccacttgcactatt	24	60.263	220
>Cs-InDel1-807	20522406	tgctccacccctaatcacttaaaa	24	59.956	aaacttacctccccagaaattcga	24	59.958	220
>Cs-InDel1-808	20536312	tgcatcctttaactccatcttcca	24	60.019	AAGGATCTTCTTGACTTCGTCCAT	24	59.776	234
>Cs-InDel1-809	20551307	ccactctctcttcctcttcttcac	24	60.082	aggccgaatgtccttctctttaat	24	60.08	140
>Cs-InDel1-810	20555268	TCCAGATACGACTAGACATTGAACA	25	59.349	ATCTACAAGCCCCGTTTCAAGTAA	24	60.263	255
>Cs-InDel1-811	20611982	ATAAACCCCTAAGCTGGCATTACA	24	60.079	AGACTTAAGATCTCCTGCACATGT	24	59.531	229
>Cs-InDel1-812	20623579	CGTGTAGGTGGAGTAAGTGAAGAA	24	60.023	CGAGAATGATGCTTGATGTGTTCA	24	59.906	190
>Cs-InDel1-813	20650370	cactcaatacaacatgataccatcc	25	57.805	caagggctagatatctgaacggaa	24	59.961	262
>Cs-InDel1-814	20651063	gtggatttgggcctcactttt	21	59.029	tggaatctatagcttctatctggcg	25	59.874	290
>Cs-InDel1-815	20690309	GCTTGGATTACACTTTGAACTGCT	24	60.023	agtgtttaaaggggcaaaatggtc	24	60.202	271
>Cs-InDel1-816	20711765	ccaaatctaacttgttgcaggagt	24	59.48	ctcacacaggcacacagatttg	22	60.031	237
>Cs-InDel1-817	20779956	TCAAAGCTTGTAGATCCTCTCCAG	24	59.839	GGAGAGTGTTTGTTTGCGTATGTT	24	60.261	265
>Cs-InDel1-818	20785004	AACACTTTCCCACCCTTCAAAatc	24	59.899	GATCGAGAAGAGGAAGAAGGTTGA	24	59.841	194
>Cs-InDel1-819	20808873	CTGAATTAGCCTAAGACTGGTGGA	24	59.838	AGGGCCACTAATTTCATGTCATCT	24	60.08	231
>Cs-InDel1-820	20812552	AATCGTCCTTCCATTGCATACTCT	24	60.142	AACCAGCAATGTTCTTCTAGATGC	24	59.603	267
>Cs-InDel1-821	20812935	TCCTTTTCTCGTTATCTGGCCAAT	24	60.324	ATATTATTCCCCGCAAGCCTTGTT	24	60.936	300
>Cs-InDel1-822	20824571	tctatcccagagtgcattgatgtc	24	60.202	AGGGGTCAGAGGTAAATACAAAGG	24	59.772	205
>Cs-InDel1-823	20923140	ACTAACTTCCCAATATCCTCAGCA	24	59.278	ACTGGTGGCGATTCTTAATGAGTA	24	59.838	265
>Cs-InDel1-824	20937578	actCACATCTAGCACATTCGTACA	24	59.842	gCGGCTTATGGGTAAAAGAGATTC	24	60.024	250
>Cs-InDel1-825	20945155	TTTTAAGGAGAAGAGTAGGGGTTC	24	57.63	TTAGGTCAGATAATGCTCCCGAAA	24	59.592	217
>Cs-InDel1-826	20970896	ctccatgcatccgatactggtaaa	24	60.503	acactggatttagactgacatggt	24	59.713	114
>Cs-InDel1-827	21009333	CACTCCCTTCATTCACCTCTTACA	24	60.02	TGAGAATTCAGGAAATGGGTACGT	24	60.02	271
>Cs-InDel1-828	21050580	aaagagagagggtttagttcagct	24	59.405	aaaaccaagtgaggcccattaga	23	60.181	239
>Cs-InDel1-829	21053813	TAGATCGATGCGCCCATTAACTAA	24	60.022	CTTTGGCCGACTCAAGTTAGAATT	24	59.544	255
>Cs-InDel1-830	21104123	GCTTGGACCTGAATTGACATTTGA	24	60.022	GGACCAAACAGAACTTTTAGGTGG	24	59.962	259
>Cs-InDel1-831	21112746	gaattcctgATATCGTGTTTGgca	24	59.665	TTATTAAgggtgcgtttggaaagc	24	60.321	291
>Cs-InDel1-832	21116501	TGCAATACGGACCACTATCAGAAA	24	60.081	AAGTTATGATCCAGGAGCTTGAGG	24	60.142	297
>Cs-InDel1-833	21123362	CCACTATGAGAAGGAGGACAAGTC	24	60.142	GATTGGCATTTAGGTTACTCGCTC	24	60.025	223
>Cs-InDel1-834	21124014	GCACACTCGGATCAaataagtcac	24	60.202	CTTGGAGGGTTTCAGTCTTTCAAC	24	59.963	265
>Cs-InDel1-835	21160583	ATCCCATCTTTCCCGACAATATGT	24	59.895	TGGCCATTATGAGTgaggttatgt	24	59.834	276
>Cs-InDel1-836	21165683	AAGTCAATTTCCCACACAATGACC	24	59.961	TCATGGTGTTGAAAGCTAAGGGTA	24	59.958	299
>Cs-InDel1-837	21171621	cttatctattgacaatgggatggtc	25	57.321	ttacctccccagaaatttcgagtt	24	59.958	234
>Cs-InDel1-838	21187113	TCTTGACAAGGTAAAGTGCAGCTA	24	60.202	CATGAGGCTCCATTATAGTCCACA	24	59.959	276
>Cs-InDel1-839	21189310	TATTGAAAGAGCTACGGTGATGAC	24	58.651	gccaaacatgaACTTAGCTTCTCA	24	59.784	185
>Cs-InDel1-840	21194154	atactatcttacctcgttccgtgc	24	60.023	TTTTGAacgttatggtttagggcc	24	60.022	86
>Cs-InDel1-841	21227464	TGGACTTTCAGCTCTCGATGTTTA	24	60.021	CAAATCCATCTCACAAAACCAGCT	24	60.022	167
>Cs-InDel1-842	21228111	ACACCAAATCAAAGCTCGGTTAAG	24	60.023	GGAAACTCAGTCAAGATCTCCTCC	24	60.383	191
>Cs-InDel1-843	21345859	CTCTAGTTTTCTTCCTTCTTGCGC	24	60.143	CCTCATCAACAAGTATGGAAGAGC	24	59.426	274
>Cs-InDel1-844	21385200	GGAGGACACTACTACAACCCATG	23	60.119	ccaagctcgaagggtatcattaac	24	59.488	280
>Cs-InDel1-845	21422602	TAACAGCCCTAGGATtttggagag	24	59.836	atgttattttagtgtggaggggca	24	60.264	240
>Cs-InDel1-846	21437952	ataaactcgcacctgttgatgatg	24	59.666	gTTCATGGGCttgtaattctgctt	24	60.082	282
>Cs-InDel1-847	21441767	atatgttcagcactcccactcaat	24	60.08	ttggactagaccgatattggaaca	24	59.287	243
>Cs-InDel1-848	21443467	agaaagtggacacagaagacaact	24	60.081	acaggatcaagtatgtgaaaagggt	25	60.222	279
>Cs-InDel1-849	21521337	agggaccgatattgaactttgact	24	59.775	catcctttgcttactattcgccag	24	60.025	278
>Cs-InDel1-850	21525244	CATTTCTGCAAGCTAAGTTCTCCC	24	60.143	GTACGGTTGACACATGTTGCTTTA	24	60.025	182
>Cs-InDel1-851	21528475	CCCTTTCTCTTAGGTGAATTTGCC	24	59.841	CCCCACCCCTTATCCTTCTTATTT	24	59.83	240
>Cs-InDel1-852	21538524	agagagagaagagagatcaGGCTT	24	60.08	TTGTGAGATAGGAAGTGAGAAGGC	24	60.081	181
>Cs-InDel1-853	21571066	AGTCTCATTCCATTTCCAGAAGCT	24	60.019	ATTCCCCATATTCCTAGTCGTTGG	24	59.958	271
>Cs-InDel1-854	21577172	TCATATTTTCTTCGTTTCGGTGGC	24	60.143	CCCTACTATCTTCGAGACCCAAAA	24	59.595	229
>Cs-InDel1-855	21592241	ACCGAGTATACACAGAATCAACCT	24	59.29	CTCTGTTTGCTGACATGGAGTTTT	24	59.963	256
>Cs-InDel1-856	21594788	GGGCCAACTATGCTCATTCTTAAG	24	59.723	CCATCAGGGGTTTGCAATAAACTT	24	60.02	174
>Cs-InDel1-857	21636710	aagaagtttaggacactggggttt	24	60.079	gtacaaatgggacgatgaaacctg	24	60.143	203
>Cs-InDel1-858	21639705	cctatcgctgattatcatgtcaatc	25	57.768	CAttcattgttgggttttgtgcc	23	59.749	281
>Cs-InDel1-859	21912823	ACCACAGAACATGATGCTAAAAGG	24	59.54	ATGTATGGGTGAATATGCATTGCC	24	59.779	196
>Cs-InDel1-860	21946021	TCACGACCGAGAAACAAGG	19	57.419	aagccatggtaattgatttgctcg	24	60.441	294
>Cs-InDel1-861	21962528	ATAAGTGATATGACGATGGGACCA	24	59.162	AAGAAACAATCAAGGGTTCCCAAC	24	59.899	274
>Cs-InDel1-862	21972617	tctatttagactctcccctacggt	24	59.585	ttcgatcaagattggaattcagcg	24	59.966	141
>Cs-InDel1-863	21997361	ctctagcccttgattcctttctgt	24	60.081	gcctctctcttctcttttcctctc	24	60.142	232
>Cs-InDel1-864	22054157	agtatgtgaaaggggtttggatga	24	59.956	AAATGgagggacaaagagatggag	24	60.325	204
>Cs-InDel1-865	22096999	TTCTCGCTGAAACTTGTGTCTAAC	24	59.493	CCTCCTCTACTTCCAAACTCTagg	24	59.353	292
>Cs-InDel1-866	22127825	CAACCACAAATCAACCATGTCA	22	57.681	CACAAGCTAACTCTTTATAACCGGT	25	59.127	263
>Cs-InDel1-867	22135901	TGTTCAAAACTGCTGATTTACCGG	24	60.261	CCGTATTATAAGATGCTGCAACgt	24	59.552	239
>Cs-InDel1-868	22136003	GAATGAAATATGGTCGCCCTCATG	24	60.083	GGTTATCCTAACTAATGCGAGTCT	24	57.913	269
>Cs-InDel1-869	22144095	GGGACAAAGGAGGAGTGGATAC	22	59.829	TGAGATTGAAGCACTTACCTCCAT	24	59.774	297
>Cs-InDel1-870	22144342	TGATTCAACGGCCATATGAGATGA	24	60.202	CCCACTACCCACTTCATGTAAAAC	24	59.542	216
>Cs-InDel1-871	22176290	ATTAATGGGAGCAGTCTTTGAGGT	24	60.018	GACATTCTTGAGATGATGCATGCA	24	59.964	227
>Cs-InDel1-872	22176544	TGCATGCATCATCTCAAGAATGTC	24	59.964	CCATTCCAGGTAAAAGAACACGAG	24	59.846	227
>Cs-InDel1-873	22177918	tgagagagagagagagatcgaTGA	24	59.411	ACCATGACCCATCCTTCAACATTA	24	60.018	233
>Cs-InDel1-874	22217500	AGTATACCCTCTCTTTTGGCGTTT	24	60.02	ttctctgctactcccggatacag	23	60.999	207
>Cs-InDel1-875	22257953	TGAATTAAGGGACAACAcgttacg	24	59.552	tgtctagttgtttcctgtccatttg	25	59.469	212
>Cs-InDel1-876	22279876	GAGCATCCCTAAATTAGTTCTTGAG	25	57.51	gaCTTTCAAGATTTCCGTGTACTGT	25	59.534	287
>Cs-InDel1-877	22288539	ttcccaaaatgtacgtatcaccct	24	60.019	tggaagggaccgatattgaacttt	24	60.019	201
>Cs-InDel1-878	22297881	gctcgcatgcctatttatgtctac	24	59.908	CATcgggtaagacagtagttagca	24	59.903	286
>Cs-InDel1-879	22304864	AGTCTAAATGCTTTGTCCCTCACT	24	59.958	ttacatgttaggggattgtcagga	24	59.214	278
>Cs-InDel1-880	22312225	ttttaagtgGCCAGATTGTGTGAC	24	59.963	TCCTCATCTAAAGTAGGCCCAGTA	24	60.079	222
>Cs-InDel1-881	22381385	AGAGTTAACAAAAGCCAAGCCATC	24	60.022	CAAACCAATTCCACCGTACTTTCT	24	59.723	226
>Cs-InDel1-882	22383003	GGTATAGTGCTTCATAGGCCTTCA	24	59.96	ATGTTTTGCCAGGTCATCAATCAC	24	60.322	241
>Cs-InDel1-883	22437262	tcaaggaagaagagagagagggag	24	60.57	aaaagtgaggcccaaatccacatt	24	61.491	251
>Cs-InDel1-884	22439380	agagcgttctatatgactgagagtg	25	59.762	atgggcatatataaccgagcttcc	24	60.384	122
>Cs-InDel1-885	22444859	ccactcaattgcactaccatgttt	24	60.022	ataagtgctatgtcctttcctggg	24	60.141	290
>Cs-InDel1-886	22446220	AAGTCAGTTATCCAAGCAATCCCT	24	60.018	GTAGTACCTGGCTGCTAAGATCTT	24	59.657	286
>Cs-InDel1-887	22453059	TGAGTCAATAGTGCCACTTGTGAT	24	60.263	AAGTGTGTGATTTAAGGTGCATGG	24	60.022	205
>Cs-InDel1-888	22457467	TGGAGAACACAATAAGACTTGAGC	24	59.003	TAATAGAGAGAACCAAAGCCACCC	24	60.081	227
>Cs-InDel1-889	22464349	AGCCAAGTAAGTTTTCAGATTGCC	24	60.022	TACCATTACAGCAGTGAGAGCATT	24	60.081	176
>Cs-InDel1-890	22467416	TCTCTCCCCTAAGTGAATTTGACG	24	60.082	TCAGAGCTGGTATGAATTGATCCC	24	60.202	154
>Cs-InDel1-891	22471594	AAGAAGGACAGGAGGTAGTAGTGA	24	59.956	GCTCTTTTGAAGTCCTTGCATCTT	24	60.023	221
>Cs-InDel1-892	22492956	GGCTAGCACAAAGGGAAAAGTTAT	24	59.537	ggGCTTAACATTTtctccaaca	22	57.135	292
>Cs-InDel1-893	22509417	ttgacgggtgtaaacggtaaattg	24	60.024	gggaccatggatctatatgctgag	24	60.142	264
>Cs-InDel1-894	22532970	ATCCGGTTCTAGTGACATCATGAG	24	59.961	TCAAATATGTGACGTCCTAGGCAA	24	60.081	230
>Cs-InDel1-895	22571757	AACTGCTTCCTTTTCTCCatgt	22	58.163	TAGGCGCTTGTCTCTATGAAGTTT	24	60.082	299
>Cs-InDel1-896	22576708	tcactactTAAGATTCCACGTACGT	25	59.587	TCAACACAACTAGCTAGCGTCtaa	24	59.783	161
>Cs-InDel1-897	22600736	tatttatgttagcgctcccactca	24	59.9	caccttggaaaagtgttatgtcct	24	59.173	299
>Cs-InDel1-898	22603967	AGTATGGTGTGTACTTGAGAtgct	24	59.532	TTTCTTAGCCCATGATCCAAGTCA	24	60.019	234
>Cs-InDel1-899	22605424	ttgatgtgtgtgggcaatactcta	24	60.02	agtgaggcccatttcccttatatg	24	60.203	251
>Cs-InDel1-900	22606104	tgaccaatgaccctctaatagctG	24	59.898	agggtgatacgtacattttgggaa	24	60.019	245
>Cs-InDel1-901	22624824	GATGGTTGTACAAACTCAAAGGGG	24	60.022	GGATGTTGTGTATTAACCTGCTCG	24	59.966	131
>Cs-InDel1-902	22677233	gttctcacccctcaacgtattttg	24	60.083	ctcaggagtgctattcatgttctt	24	58.573	267
>Cs-InDel1-903	22686404	TTATGGATGACGATGAGCTTCAGG	24	60.502	cctaacaccTAGCAGCAAAACAAA	24	59.963	282
>Cs-InDel1-904	22710937	TTCCCTTCTAATTCTGTCTCTGGC	24	60.081	ACTGGTTTCAAAAGGTGCATAGTG	24	59.962	241
>Cs-InDel1-905	22722674	GAAACCCCATAGCCGAACCTATAG	24	60.563	CTTTATGAGTTCCACTAAGCAAAGG	25	58.154	272
>Cs-InDel1-906	22724821	CATCACATCGAAGTCTATAGCCCA	24	60.022	AGTAAGCAGATGAGTGAGTTGGAG	24	60.082	174
>Cs-InDel1-907	22735291	tgtcaaacGCTAGGATCTTGatct	24	59.84	CTATGCCGCTATTTTCAGACCTTG	24	60.025	168
>Cs-InDel1-908	22738060	CAAGACCCTAACCCCAATCCATAT	24	59.894	GTCTGAGTCCGAGTCCAAGTTTA	23	59.745	217
>Cs-InDel1-909	22752815	TAACTTAACCGGAGCTGGAAATCA	24	60.02	ATGTATTAAGGTTCCTGGCTTcca	24	59.77	134
>Cs-InDel1-910	22760969	gacctagacccagactcgagac	22	61.001	CCGgatttgagtttgggtcc	20	58.826	209
>Cs-InDel1-911	22777697	TAGGGTGCATGTCAGATCTaagtg	24	59.9	AACGAAAGAGATCTGATTTTGGCC	24	59.843	127
>Cs-InDel1-912	22792638	ACATGTCATAGTTTCAGGCTAGAGT	25	59.576	TAAATTGGCATTACACGACACGAC	24	60.143	112
>Cs-InDel1-913	22795726	GAGAACTATGTCATGCGCTACCTA	24	60.023	CTACAGCCGATTTCCCTACATCAC	24	61.034	159
>Cs-InDel1-914	22817330	CCATTGTGGCATTGTTGAATTTGG	24	60.083	TAAAGCTGAGAGAGAGAAACCGTG	24	60.321	245
>Cs-InDel1-915	22999174	gttgatgagatggtgattgcTCTG	24	59.965	caactacttttgcgttagtcagga	24	59.252	212
>Cs-InDel1-916	22999920	tggaagggaccgatattgaacttt	24	60.019	ttaaagaggggtcgagaattctgg	24	60.081	226
>Cs-InDel1-917	23033102	ttctctgctactcccggatacag	23	60.999	gtagtgcgtattttgcctagtagc	24	59.791	273
>Cs-InDel1-918	23050423	tcttccagTTCTAAGCACTTTCca	24	59.897	tgcccaacAGCTTATAATgcaatc	24	60.202	287
>Cs-InDel1-919	23055899	TGGTATTGTGGTCGAgtgtattga	24	59.779	gtttggtacgtcgcattgtattgt	24	60.378	173
>Cs-InDel1-920	23057560	ATCTCCTTGCTGTTAAGTGTCACT	24	59.959	CTCCAAGATCCCTTTGCTTTTACA	24	59.233	296
>Cs-InDel1-921	23075416	TTGTTGGCCCAATCTAACTCAATC	24	59.538	caCGCGTGGTAAACTTGAATATCA	24	59.908	243
>Cs-InDel1-922	23075565	TATTCAAGTTTACCACGCGtgttc	24	60.084	cggttgtgttcgttatgcttacaa	24	60.319	107
>Cs-InDel1-923	23081234	ATCTCGAGGGTCtctttcacaaaa	24	59.96	attccactgtgctgacaactctat	24	60.02	257
>Cs-InDel1-924	23082130	ggcaaagtttaccagtatcggatg	24	59.965	actcttgagatcgaacctaaccat	24	59.288	170
>Cs-InDel1-925	23089899	TGAGTCCAGCCCATTTCATTAtga	24	60.08	ggacagatgtaaaacaggccaaaa	24	59.961	288
>Cs-InDel1-926	23145926	TAACCTCTTTTctctcccctctct	24	59.954	aaaacagaaCACGAACTCACCTTC	24	59.906	247
>Cs-InDel1-927	23175120	GCTAGGTAAATCTCGATCCCTTGT	24	59.961	ctcAGTCCCAAAACTCAAATTCGA	24	59.485	268
>Cs-InDel1-928	23183545	GGCAGCTAACCAATCAATGATGTA	24	59.42	CGACCAAAATAGCATCAACTCGAA	24	59.907	207
>Cs-InDel1-929	23209914	ccaaagcatgaaactcctgaaact	24	59.962	aaaatgtcgtcttaggtgaactgc	24	59.787	267
>Cs-InDel1-930	23212374	ggcccaaaagagaggaatttaacc	24	60.082	tctaatgatctgatggctcccttg	24	59.959	285
>Cs-InDel1-931	23233957	CAAGCTGCCGAATAAGTATCCAAG	24	60.025	TAGTGGAGGTCTTGCAATGTTGTA	24	59.959	160
>Cs-InDel1-932	23252463	cttgatcctgtttattgtgctgtca	25	59.818	agtcaaagttcaatatcggtccct	24	59.775	226
>Cs-InDel1-933	23273123	TACGTCACAAagctaccaacacta	24	59.962	GCCTTtcttttacctacacatgca	24	59.782	295
>Cs-InDel1-934	23322029	ACAACTGTCTTAGCTAGTAGTGC	23	57.938	AAAATATGGGTCTGAGGCCTTCTT	24	60.017	202
>Cs-InDel1-935	23329523	GCTAGCTTTAACACCATCTCTCCT	24	60.142	GGACACGAATGATAACAAAGAGCa	24	59.608	293
>Cs-InDel1-936	23342770	ACACATTTGACAGACCTCTTTCCT	24	60.141	CTACTCGATTCTGGTTGCCTAAGA	24	59.902	213
>Cs-InDel1-937	23347252	CATCGATGTAGCGTTAAACACA	22	57.167	cgtggataaaattaggacttaacgagg	27	60.043	267
>Cs-InDel1-938	23354120	GAGGAGTTTGTGTTTTGGGGAAAA	24	60.081	GCCTTGTTTATGCATCCACTTCTA	24	59.36	291
>Cs-InDel1-939	23354691	actagcgctacaaccactttagaa	24	60.022	GTGGAGAGAAAATACTAACACATCC	25	57.459	129
>Cs-InDel1-940	23357233	TGAAGCTTGTTCAAGAATGTAGAGC	25	59.82	CTTGCTGTTGTTAGTTGTGCTTTG	24	59.734	300
>Cs-InDel1-941	23383116	ACgaggttagagagagagagagag	24	59.9	AACTCAATCACTGCTCTGGTACTT	24	59.959	129
>Cs-InDel1-942	23387129	TAGTTTGGCCTTTACCGTCATTTG	24	59.783	ACGGCAGGTTGTCTAGATTTCTAA	24	59.778	140
>Cs-InDel1-943	23406442	AGGTGCACAAACAATACACTCA	22	58.449	TGAGTGGTGTTGGAATGATATCGT	24	60.081	187
>Cs-InDel1-944	23408529	CAGTACACGAATCAGTCCCACTTA	24	60.082	TCAATGGTCCTAGAAGCAACATGA	24	60.019	109
>Cs-InDel1-945	23410692	TCTCAAGATTCACTGCTAACACCA	24	59.96	ACAAAGTTCTCAAGACTCCAGTGA	24	59.838	261
>Cs-InDel1-946	23427725	ATCAGATTGAGATGGCAAAGGAGT	24	60.08	GGTGTTGTTAGTTTCAAGTGTCGA	24	59.669	254
>Cs-InDel1-947	23453127	GCTCTTTCTCGTGTCCATTGAATC	24	60.202	ATGAGTTGCACTGTTGAAAGATCC	24	59.783	176
>Cs-InDel1-948	23456091	TCTCTTGTGCAGATTGAAACCATG	24	59.783	AGACAACTTCGATTCCAAGAGTGA	24	59.961	298
>Cs-InDel1-949	23469865	TATTGCTACACTTCACACACCCAA	24	60.445	GGAAGTAGTGTAGTCGTGTAGTAGT	25	59.128	146
>Cs-InDel1-950	23472881	TTCCCGAATGTTGTTCTTTGACAG	24	59.964	GAACAACTAGCCATCCAAAACTCC	24	60.083	172
>Cs-InDel1-951	23489470	GGTTGATATTGTGAGCTAGGTCCT	24	59.898	AGCGAAAGTGACATCTGGATTTTC	24	59.845	264
>Cs-InDel1-952	23533339	ctgtcttgcgccactatagatttg	24	60.025	ttccttcgagcttggttgaataga	24	60.021	285
>Cs-InDel1-953	23624154	AGAGGATATGGAATCTTGACGTGG	24	59.96	AAGGGCAAGTGAACAAGCTTATTC	24	60.022	135
>Cs-InDel1-954	23627326	TGTTGAGATCGAATTAGGATGCTC	24	58.707	tatttaggCCACAACACGACTTTG	24	59.785	276
>Cs-InDel1-955	23627598	CAAAGTCGTGTTGTGGcctaaata	24	59.785	GAATGGAGTGGTTGTGGTGAAATG	24	60.559	172
>Cs-InDel1-956	23637185	ATTGGGGTGCTCAGGATCAATTAC	24	60.933	TTGGCAGTCCTTTGAAGATTGTTG	24	60.202	300
>Cs-InDel1-957	23638339	GCTCCTTCCATCTTATTCATGTCC	24	59.241	TCCCTAAGTAGCAGGTTGAACAAA	24	59.897	284
>Cs-InDel1-958	23642469	GCAGCAACAAGGAATGGAAGAATT	24	60.562	TCACTAATCACTCCAATGGTCCAG	24	60.081	265
>Cs-InDel1-959	23642763	CTGGACCATTGGAGTGATTAGTGA	24	60.081	gtCACTAATAATGGCCACAATAGGT	25	58.938	257
>Cs-InDel1-960	23652903	CATTGAGGCATTCTGTGATGTTGA	24	59.843	TTTGTACGAGCATAAAGGACTGGA	24	60.021	288
>Cs-InDel1-961	23663000	ATGTAATGTCTCCGACCAACAAGA	24	60.021	AGAGGAATGCTTAGTTGCCAAGTA	24	60.019	238
>Cs-InDel1-962	23681843	GAGAAGGATTGTTGAAAGTTCGCA	24	60.024	AACACTAGCTCACCTGATCAACTT	24	59.959	88
>Cs-InDel1-963	23698189	aggtggaaAGTAGTGTCTCATAACT	25	59.219	aaagcatgaattttgagggatggg	24	60.081	246
>Cs-InDel1-964	23707931	actaagttgcaatatcggtccagt	24	60.081	cagtatcgtcaacacagtggaatg	24	59.908	190
>Cs-InDel1-965	23755095	GCTTCAGATAACAAAGAGCTGCAA	24	60.083	aGCCAAATCCCAATCCAAATCATC	24	59.898	191
>Cs-InDel1-966	23755590	GATGAGCATATTAGGAGGGAGGTG	24	60.081	TGTATCTACCTATCCACACCTTGC	24	59.656	204
>Cs-InDel1-967	23757210	CATCGACGCATATAAGCACCAAAA	24	60.261	CTAGGAATTGGCCCATACAAAACC	24	59.901	286
>Cs-InDel1-968	23759432	GCACATTGAGTTAGTTGGTTTGGA	24	59.963	ACGTTCTGTATTGGAGATGgtctt	24	59.777	296
>Cs-InDel1-969	23770763	agatccttcagaaccttccacttc	24	60.02	ttaagacttcaccaacaggctctt	24	60.141	206
>Cs-InDel1-970	23781948	CCGGCGGTAATAGAAAGAACATTG	24	60.261	GACCCACACCGTTAAGTTAATTGG	24	60.083	300
>Cs-InDel1-971	23790026	ACAACATACGGTATCATAGCCAGT	24	59.656	TCATAGTTTCAGCTTTCTCCACCA	24	59.958	196
>Cs-InDel1-972	23853395	GGCATTCGATCACATGAACCATTA	24	59.724	TGCTATCATACCAACGTACACCAA	24	60.082	296
>Cs-InDel1-973	23853750	TTGGTGTACGTTGGTATGATAGCA	24	60.082	TGTTGCTATAGGTCACCATGTTGT	24	60.263	190
>Cs-InDel1-974	23858504	CCTTCTGTCTTTTGCTCACCATTT	24	59.962	GGAGAGAACCAAGTTTGTACAACG	24	60.025	257
>Cs-InDel1-975	23900209	TGACATCACACATCGTATCACTGA	24	59.842	TTCGCTGGGTACTTACATTCTTCA	24	60.021	206
>Cs-InDel1-976	23947414	AACTtttccttgcccttacctaca	24	60.141	GTGATACATTGGTGCCAtgttgtg	24	60.911	297
>Cs-InDel1-977	23949186	cacatgcactacgtACTTGattgt	24	59.611	TGTGAATGTGACATAGGGCATCC	23	60.685	264
>Cs-InDel1-978	23951632	AGACTGAGAAATCCTTACCCCAAC	24	60.019	CATCAAGATCTCACTTCAGTTGGC	24	59.905	187
>Cs-InDel1-979	23982338	CATTGTTGGTGTTGGTTAGAGgtc	24	60.023	CGCCCCGCTAGATTAGATACTTAg	24	60.202	211
>Cs-InDel1-980	24012442	ctaacgcccagtaagaagagctat	24	59.962	gtctgatcaacatgagtgggagta	24	59.84	271
>Cs-InDel1-981	24040264	actggaccgatattgcaacttagt	24	60.081	tatcacccttacccaaaagtaggc	24	60.08	184
>Cs-InDel1-982	24048972	CGTGTCACTATAGGCcatcatttt	24	59.184	TTTCCATccttatcagttcgcaag	24	59.364	269
>Cs-InDel1-983	24049149	CGTGTCACTATAGGCcatcatttt	24	59.184	TTTCCATccttatcagttcgcaag	24	59.364	269
>Cs-InDel1-984	24070197	ataattaggcacgctacccaagat	24	59.958	ctaccagtgttgtGTTGTTGAgac	24	59.966	249
>Cs-InDel1-985	24115158	ttagttcctagtttaagtccccgg	24	59.533	atgcccgctaaacatgtaatctac	24	59.245	192
>Cs-InDel1-986	24257198	ACAATGAGAGAGGGCGCATATAAT	24	60.02	CTCTCCTTCTTGTACCCAAAGCTA	24	59.777	139
>Cs-InDel1-987	24283583	GCAAAATGGAAAGACTTACAGCCT	24	60.022	GTTTCCTCTGTTGTAGTTTGAGCC	24	60.024	164
>Cs-InDel1-988	24302318	GATATGGTGGGCGTTGTAAGGATC	24	61.334	CTCACGTGTCTAATGCGGGTC	21	61.062	287
>Cs-InDel1-989	24382165	catggaacgagggctttatgtttt	24	60.082	TAAAGTGATTCCGATTCCGTTTCC	24	59.367	229
>Cs-InDel1-990	24461667	AGTTGTTAGTAATGGCGTCAATGG	24	59.605	caAACCCTGCACTAAGTCCAATTT	24	59.961	239
>Cs-InDel1-991	24461872	TCTTGTACCACCTCACAGTTTCTT	24	59.837	ATTCTTATCATCAAGTCCCACGtg	24	58.881	298
>Cs-InDel1-992	24462739	gtggTCCATTTGCAATTTCTACTTC	25	59.136	ATGAACCACACCCTACCATAACAA	24	59.956	245
>Cs-InDel1-993	24517562	ctctagcccttgattcctttctgt	24	60.081	tggcatctcaatcatagtgtggaa	24	60.08	138
>Cs-InDel1-994	24518583	accatttatctctgtttagccaagc	25	59.642	tggaagggaccgatattgaacttt	24	60.019	260
>Cs-InDel1-995	25080703	cggccacttttgtattgttttacc	24	59.318	tctttcttcacgatcttcctcact	24	59.475	292
>Cs-InDel1-996	25146673	tcctcgttgaatccactcttacaa	24	59.718	cgctaagtgttttaaggggcaaat	24	60.322	209
>Cs-InDel1-997	25152871	tcagagccatggtaattgatttgc	24	59.902	gaggtttctcggcggAATG	19	58.616	299
>Cs-InDel1-998	25157688	AAGTCCTTCCAATAATCCGTCCTC	24	60.142	gttaatggatcgtcagcaataccg	24	60.085	213
>Cs-InDel1-999	25215371	tccggagcatacaaacttggtaag	24	60.862	caagaggccattcacttataagcg	24	60.025	222
>Cs-InDel1-1000	25258591	CAAAGTTGAATGTTACGTGCATGC	24	60.144	TACGGCCAAACAGTAAACCAAATC	24	60.023	261
>Cs-InDel1-1001	25268350	cttcctgcgccgtgatttctc	21	61.919	aaattggatgaactgtacggatgg	24	59.36	90
>Cs-InDel1-1002	25270842	gcattaactcgcacctattgttga	24	59.906	aggaggtctcattgcaatcagatt	24	60.08	225
>Cs-InDel1-1003	25297720	gggctgttaggtttgtttatgctt	24	60.021	aaccttccagagcacctattcaat	24	60.018	224
>Cs-InDel1-1004	25302435	aatgcgaaacaatggtagaagctc	24	60.143	ccaaggtttccaacgaactgatac	24	60.083	201
>Cs-InDel1-1005	25324692	AGTGTTGGAGTGCTTGGTACTATT	24	59.958	gagaaggtAGCTAGAGATCGTTGG	24	60.024	292
>Cs-InDel1-1006	25326798	TCGAGTTAGGTGATCAATGGGTAT	24	59.101	gcaGACCAACTTCTTTCAACATCA	24	59.963	283
>Cs-InDel1-1007	25452739	CCACCTCACTCATGGGATCATTAT	24	59.957	GGGAAAGTGTTAGTAGAAGGCTCA	24	60.02	172
>Cs-InDel1-1008	25454095	TACTCAATCCGTAATCCTTCACCG	24	60.202	AGCTGACTTGAATCGAATAGGACA	24	59.84	263
>Cs-InDel1-1009	25467631	TGTGGAGGAGTTGAATAATAGGCA	24	59.527	TTAGGTTTCTGAGGTTGGATGCTT	24	60.203	108
>Cs-InDel1-1010	25488298	ggtaagtcctcTGTAATACCCTGG	24	59.656	aCACAcatgaaaagacaacacagg	24	60.142	266
>Cs-InDel1-1011	25502334	tctctcgttacaatgcgcataaac	24	59.968	ttaccagctcaatccctacaactc	24	60.081	146
>Cs-InDel1-1012	25504348	GGACGAACTGcatcttttcttctt	24	59.786	GAATGTTTATTTTCTTTCGGCCGC	24	59.969	151
>Cs-InDel1-1013	25520348	agacgaataccaaatctagagggc	24	59.961	ggctcaacactcaattcgaaatga	24	60.083	194
>Cs-InDel1-1014	25545913	CGAAGCTGTCTCCATACCTCTTTA	24	59.902	CGCGGTCGTATGAAGAATTTACAT	24	59.792	218
>Cs-InDel1-1015	25555982	gcTTCTAATTTATGAGCACGTGATC	25	58.641	GCTTTGTACATGCTGCGACAA	21	60.069	225
>Cs-InDel1-1016	25559867	ttccgttcagatatctagcccttg	24	59.961	tggctctcattcacacttaactttg	25	59.761	288
>Cs-InDel1-1017	25593097	GATTACTCACTCCTAGATGCCTCG	24	60.083	CTAGGGATCTCAAGCTCAACAACT	24	60.081	152
>Cs-InDel1-1018	25607851	CCCGAACCAAATTTCCAATCTTGA	24	60.022	tgtatgttGATGTGTGAGGCTTAC	24	59.065	129
>Cs-InDel1-1019	25618403	TTGGGTCCTCTTTTCTTTCCTGTT	24	60.326	TCATCCAAATCAAGTTATAGGGCTC	25	58.701	293
>Cs-InDel1-1020	25618549	TTGGGTCCTCTTTTCTTTCCTGTT	24	60.326	TCATCCAAATCAAGTTATAGGGCTC	25	58.701	293
>Cs-InDel1-1021	25648074	CCCTGTGATagtggtaatagcctac	25	60.047	TATTCTCCCGGGATTTCTACACAC	24	59.9	279
>Cs-InDel1-1022	25726710	GAGACTAGGAGAGGgagagtgtg	23	60.684	CTCCGTGTCAATTGGCTAAATCC	23	59.935	287
>Cs-InDel1-1023	25732534	ggctagagatctgaatggaaggag	24	60.021	GTACTCCTAATCATCCATCCGTCC	24	60.082	260
>Cs-InDel1-1024	25734576	ggtcccactcaattgtactaccat	24	60.081	tggcaaagtttaccagtatcgaatg	25	59.877	265
>Cs-InDel1-1025	25737584	GatgcccaagttgacattccTAAC	24	60.142	GAAGGCACCCAGATTGTTAGATTG	24	59.903	207
>Cs-InDel1-1026	25741468	GGTTCCCTTAGTGTTGTTCGAAAG	24	60.024	CATTACCCGCTTATTACCCACCTA	24	59.959	130
>Cs-InDel1-1027	25743314	AGGTCTTAACACTGTATCCTGCAA	24	59.714	CCAGCAGGTCAATATTCTTTGC	22	57.962	295
>Cs-InDel1-1028	25749309	ATGATTGCAGGCTGGGAATTAAAG	24	59.9	GCTCAGGAATGTACCATGTGAAAA	24	59.541	299
>Cs-InDel1-1029	25756436	GTGAAACTGCATTACCACCTTCTC	24	60.083	GAAGGTGCAGTTTCCGAATTGTTA	24	60.024	208
>Cs-InDel1-1030	25772331	TGAGACTCAAAGTTGGTATGGCAA	24	60.446	tCAATGCATTACACCACACACAAC	24	60.499	174
>Cs-InDel1-1031	25775809	TTTGGGTCTTGGAAATGCATAACC	24	60.021	ACCCTACCCTTAAACCATTACCAC	24	60.018	265
>Cs-InDel1-1032	25820067	AAGAAGTTGGTCGGAGTCATCTAC	24	60.082	ATGGTGTGAGGCTTTTCAATGTG	23	59.994	196
>Cs-InDel1-1033	25821482	ACTCGGAGGATTGAACTAAACGAA	24	60.022	TCACTCAGAGCAGGTATtcaatca	24	59.533	300
>Cs-InDel1-1034	25821891	TAAAGAAAGTGGCAGGAGAGAGAC	24	60.021	CCGGAAAAGTTGTTAGAAAAGgca	24	60.202	185
>Cs-InDel1-1035	25827786	acataaagcccttgttccatggta	24	60.264	gaaaagctcgcatcaagtttcaac	24	59.853	190
>Cs-InDel1-1036	25834970	GGGTCGTGACTCTACAACTAAGG	23	60.12	TTTAATCCAAGCACTGCAATCCTG	24	60.082	118
>Cs-InDel1-1037	25840204	GTGGAAATGAGAGGAGAGATGGAG	24	60.202	ATGTTTGGTAGGAAGGAAGGAGAG	24	59.774	260
>Cs-InDel1-1038	25842419	GCAGaacagaaagagagagaggaa	24	60.022	CCGAAACTGAATGAATGGCTCTTT	24	60.083	205
>Cs-InDel1-1039	25846445	CCACCTCTTGTTATCGAAATGTGT	24	59.305	TTTGTATAACTTACACGGCCCAGA	24	60.02	186
>Cs-InDel1-1040	25850064	AGTCAGGCAGAGAAATAGAAGCAA	24	60.02	CGTGTCGTGTAATTGGTTCTTGAA	24	60.026	238
>Cs-InDel1-1041	25850564	TGGAATATGAACAGTGTGTGGAGT	24	59.958	CCCTATTTCCGTACATGTTGCCTA	24	60.444	237
>Cs-InDel1-1042	25871631	tttgggcatgacactctatcactt	24	60.263	tcagtcctaagccctagttgaaac	24	60.02	199
>Cs-InDel1-1043	25872107	gaccccaaaacttcttttcttcaca	25	60.106	ggtgcaaggcggaattaataagtt	24	60.142	232
>Cs-InDel1-1044	25882951	ctgaacaggagctttggtagtagt	24	60.021	aagaaagaaggcaaactggaatcg	24	60.023	294
>Cs-InDel1-1045	25887570	tctgaattctacacagccttcctc	24	60.081	gccctgggtggtcttctataaata	24	59.65	216
>Cs-InDel1-1046	25890625	GATCCAGTCCCTAGAACCGAACTC	24	61.997	CACAACTCTAACCCCGACTTCAG	23	60.861	279
>Cs-InDel1-1047	25891314	TTGGTCCAAAATATTACCCGAAGC	24	59.6	TTCATGATGGAGTTGGAAGCTGTA	24	60.019	275
>Cs-InDel1-1048	25916559	gttgcgctcacacatctaattaca	24	59.907	ggtggcgcttatattggaaatgat	24	59.782	266
>Cs-InDel1-1049	25924377	tgatggactCAAAACTGACAGCTT	24	60.687	gatttgagcccgattctctttcag	24	59.965	273
>Cs-InDel1-1050	25939973	CTCCTAAGTCAGAAGCCAGATACC	24	59.961	CTAGGTCTGATCGTCTTGCACATA	24	59.963	237
>Cs-InDel1-1051	25947460	TTTCATGCCTTGTGTTTCTGATGG	24	60.262	AGAAAGTACCCAGagttgattcca	24	59.402	282
>Cs-InDel1-1052	25954286	gcactttcaaccctataaatgcca	24	59.84	gaagctcaaatgtataggcccatg	24	59.783	292
>Cs-InDel1-1053	26396150	caagtgggagtttgttgggtttta	24	59.839	gacggcacaataaacaggatcaag	24	60.437	194
>Cs-InDel1-1054	26420467	gcccatgaagaaagatgtcAACAA	24	60.022	CAAATCGTGGTTATTGTCGTTCCT	24	59.847	193
>Cs-InDel1-1055	26445968	TAAGAAGAGTCATtgtcagcacca	24	59.96	GTCATTGATCTTTCCGAGGAGCTA	24	60.202	273
>Cs-InDel1-1056	26468508	atttggccccttaaaacacttagc	24	60.021	tagtatgattgactGGGAGcactg	24	59.9	191
>Cs-InDel1-1057	26469058	tccaaaacactgatgaaatagggac	25	59.29	gttagtgcaagtgggagtttgttg	24	60.734	265
>Cs-InDel1-1058	26506685	acattcaggggtggatatgagttt	24	59.769	tcgaatttctggggaggtaagttt	24	59.958	239
>Cs-InDel1-1059	26537126	GTATCCCCATGCTCCTTCTAACAT	24	59.958	TAGCACCACACTTTCAGAAACATG	24	59.724	266
>Cs-InDel1-1060	26537622	TGAAGGTGTGGTATTAACATTGCAC	25	60.048	TTCACGATTTGGCATTAGTGTGTC	24	60.084	109
>Cs-InDel1-1061	26554677	gaagcctcgaaaaccaagaaagtt	24	60.202	tttgggcttcttcgaggttgatat	24	60.324	169
>Cs-InDel1-1062	26572925	CAAACTGGGTTGCCAAATATTCAG	24	59.069	TTAGCCTATCCAAACACGCCATAT	24	60.202	257
>Cs-InDel1-1063	26645407	TTATCCATTCTAACACCCCACCTC	24	59.835	AATGGAGATAGTGGCATAGATGGG	24	59.773	178
>Cs-InDel1-1064	26661726	TGGGACtatgagactgaaaagtgg	24	60.02	cccatattgcaagcactagtgatg	24	60.023	249
>Cs-InDel1-1065	26679374	GCTAGGGGTGATTTAACTGGAGAA	24	60.081	GTTTTCAACTGGATCTTTCTCTGTC	25	58.336	215
>Cs-InDel1-1066	26757403	TTACAGTACCAACAAACACGCAAC	24	60.437	GAAACTTCTTCTCGTAATCTCTGAG	25	57.265	247
>Cs-InDel1-1067	26776804	GAACCCCAAAGAAGAAACATGCAT	24	60.263	TGCATGCTTTACCAAACTCAAGAG	24	60.023	245
>Cs-InDel1-1068	26783140	TCTAAAGACGTGCTCAATGGTGTA	24	60.022	GGCTACCATTGTCGTGATTGTATG	24	60.025	223
>Cs-InDel1-1069	26786962	CCCTCTTCTCCAAATTGACCAAAC	24	60.022	CAAACGCACCCTAAAAGAcacaat	24	60.499	300
>Cs-InDel1-1070	26798355	acaggatcaagtatgtgaaaagggt	25	60.222	TATCTTTGATCCACACTTGCACCT	24	60.263	290
>Cs-InDel1-1071	26819966	GTCCTTGAGCACCACTAAACAAAA	24	59.903	AACACACGGAACCAACTTGATTTC	24	60.44	288
>Cs-InDel1-1072	26822235	ataggaatgagaatgggaatgcga	24	59.958	TGAGCAAGGAAAGTGGATTGAGAt	24	60.264	286
>Cs-InDel1-1073	26848269	ttcgacttattggaagctcggtta	24	60.082	tcaatgaactgagtcttacaagcag	25	59.302	81
>Cs-InDel1-1074	26861848	gaacttggaattgcactctcagtc	24	60.084	gatttccatcgagcttaaccaaaca	25	60.106	263
>Cs-InDel1-1075	26862069	tgtatcaccctgacccaaaagtag	24	60.02	ttccaacagtatacatcggaaggg	24	60.142	195
>Cs-InDel1-1076	26901286	agaagaaaagaaaagggaagtggc	24	59.658	cggccacttttgtagggaatttaa	24	59.781	196
>Cs-InDel1-1077	26909287	cttcccggggacttaaactagaaa	24	60.02	aggtctggaaggtttgaaagagtt	24	60.08	286
>Cs-InDel1-1078	26910194	gagagctttgagtggatatgggat	24	59.959	GGGGcagtttatttagacattggg	24	59.901	292
>Cs-InDel1-1079	26924230	ctttcaaaccttccagacctgttc	24	59.963	GGAGgaattttgttgctgtgtttg	24	59.729	241
>Cs-InDel1-1080	26949892	AAATGGGTAGAGAGAGGACGAAAG	24	59.839	TTTCTCACGTTCAAACCATGTCAG	24	59.965	150
>Cs-InDel1-1081	26952511	CAGTCTAGCATATCAACCTCCCAA	24	59.898	TTCAACTTCTCTCTTGCGATCCTT	24	60.263	288
>Cs-InDel1-1082	26953042	cCTAGTATGCTGCTCCTCTACATC	24	59.842	TGTGGGAAGCTACAAACAGAAGAA	24	60.385	246
>Cs-InDel1-1083	26955217	ATTACCATTGCACTGAGTTGAAGC	24	60.083	GCATAAAGACTACAAAGCCACCAG	24	60.143	296
>Cs-InDel1-1084	26963835	gaaagaaaacagtGTCCAAGCGAA	24	60.438	AGATCAACCAGAATCTCCATCACC	24	60.142	300
>Cs-InDel1-1085	27122696	atacggggtcaagtgttttaagga	24	59.958	accgagcttccaataagtagatca	24	59.35	271
>Cs-InDel1-1086	27215360	GAGTGGTTCAATTTTCCCTTCCAG	24	60.022	TTCTATCTGACCACATATGCCACA	24	59.591	286
>Cs-InDel1-1087	27222563	GGGTCTGCGATTCTTGTATAAACG	24	60.026	CGAATTCCAACCTAAGCGAGAATC	24	60.026	163
>Cs-InDel1-1088	27222977	GCGTACGTTAAGTTTGTCATGCTA	24	59.91	agtataCGGAACACACCCTAAGTT	24	59.226	151
>Cs-InDel1-1089	27285916	ATTGGCTGAGAAGATGAACCAGAT	24	60.08	GAATCAGGAAAACGATGCTCACAA	24	60.083	242
>Cs-InDel1-1090	27363894	GAGATGTAAGCAAGGTTTTCTGTCA	25	59.53	GCCAACAAGCCCAACACTAAATTA	24	60.262	263
>Cs-InDel1-1091	27369201	GACTTCAAGGAAAATGGGAATGACA	25	59.756	gtcaaacttcaagtaccactgacG	24	60.026	121
>Cs-InDel1-1092	27370766	cgagaatgattgaattgaacgcatg	25	59.829	ccaaagtactaaatcgacatggtc	24	57.654	299
>Cs-InDel1-1093	27564140	GATCCCTATGCATAATTGAAAGACC	25	57.849	TATAGGAGGTGATCAAGCAAGTCG	24	59.962	208
>Cs-InDel1-1094	27592653	TAATGATGTCGAGATGGAATGGCT	24	59.959	GACAAGGTTCATTAGCAGGACAAG	24	59.845	278
>Cs-InDel1-1095	27616079	gcaagtggtacgtcaatcatagtg	24	59.967	ggtgcagcggaataatatgtcttc	24	60.084	149
>Cs-InDel1-1096	27661758	atgcagtaattccctagctgacat	24	59.896	aatagacggtagggagttaagtgc	24	59.901	220
>Cs-InDel1-1097	27726869	GTTGAAGTGAGAGGAATTTGGCAA	24	59.962	CTGCcccttctctttctctgaatA	24	59.837	247
>Cs-InDel1-1098	27804684	agagaaacagtaaggtggaggaag	24	59.715	gcgttcTAATATTGCCAgacacaa	24	59.906	278
>Cs-InDel1-1099	27806550	tcagggcttattttgtatagtcgc	24	58.946	TGGTGTTTGATTTGGTGACTGATC	24	59.722	298
>Cs-InDel1-1100	27811092	GAACCCACACTTCTTGAACTTAGC	24	60.024	GGATATCCCGAAGACTGCATTCTa	24	59.779	271
>Cs-InDel1-1101	27811999	TTGTACTTTACCCACAAACACTGC	24	59.903	TGTGTATGCTTTGGGTTTTGGTAC	24	59.962	259
>Cs-InDel1-1102	27845963	cagggtttaggctgtgtgttaatg	24	60.083	tctcacacctttcaccatacaagt	24	59.897	172
>Cs-InDel1-1103	27846795	cacaggaatgtacgactcagtttg	24	59.849	actccatgaagacggacaatttct	24	60.263	138
>Cs-InDel1-1104	27896702	TCCTCAAAACATTGTCTCGTCTCT	24	59.961	GTAAACGAGCAACAGTGGAAGATT	24	59.787	276
>Cs-InDel1-1105	27908104	AGAACACCTTTAGCTTTCCCTGTA	24	59.65	ATGTTATGCGTTGCTTATACCACG	24	60.025	186
>Cs-InDel1-1106	27974952	ACCTTTATGTTATCTAGAGGCTGGC	25	60.222	CAAGACATCAACTGACAGACCAAC	24	60.025	98
>Cs-InDel1-1107	27984841	gttacaatttggtatcagagccgc	24	60.496	acatgcgcctattctactatcagg	24	60.082	192
>Cs-InDel1-1108	28018364	TCACTGATTTGCTGGAGTTTTCAC	24	59.963	ATAGGCTATTACCATCATCACGGG	24	59.838	286
>Cs-InDel1-1109	28026376	TCCTAAGAACTGGCACACATGAAT	24	60.263	AGAGGCAAAAGACCCATTATGACA	24	60.264	242
>Cs-InDel1-1110	28031264	CTACCAGTAGCAGAACAGAGTCTC	24	59.904	TTTCTTTATAGAGGCCAGGTTCCC	24	60.08	224
>Cs-InDel1-1111	28032036	tctctctctctctcgctaaTAGgg	24	60.021	CAAAGTCTGTTCCCGCGTAATAAA	24	59.847	267
>Cs-InDel1-1112	28032141	GCCGAACCTCTATAACAAATCTTG	24	57.951	GGTCATATAAATCCGATGCTTGCC	24	60.143	148
>Cs-InDel1-1113	28048545	ggttaggggcattgaaattttgga	24	60.02	acttcgagaacatagactctacgc	24	59.966	233
>Cs-InDel1-1114	28057110	TCCATCACACTTGCAATCTCAGTA	24	60.02	CTTGGCAGAAAGTAATGAAGATGC	24	58.662	272
>Cs-InDel1-1115	28059877	TTAGAGAAAGAGTGAGGGTTGGTG	24	59.96	CCGTCCAAATTCCAACCACATATC	24	60.202	143
>Cs-InDel1-1116	28060971	GGGTTGGTTCCAGTTTTAGGTTTC	24	60.202	AGGAGTTAGGCCACAATTTAGACA	24	59.711	268
>Cs-InDel1-1117	28074049	agggtgatacgtacattttgggaa	24	60.019	cgtttggttaagctcgaaggaaat	24	60.083	129
>Cs-InDel1-1118	28084447	GTCagaattactaaaatgcccctgg	25	59.932	gccagcacacttgaatctagaaag	24	60.143	300
>Cs-InDel1-1119	28084890	AATGCAGCCATACCTTCCAGATTA	24	60.141	AATAAATTCGGGTTTTGGTGGCTG	24	60.563	210
>Cs-InDel1-1120	28086507	ggtacccatagcaatctgaagact	24	59.898	cctagaaccacgggaatgtatgat	24	59.96	217
>Cs-InDel1-1121	28121246	ATAGAAACCACGCCAACTTTCATC	24	59.844	TCATCCTCCCAAACTCATCTTACC	24	59.836	296
>Cs-InDel1-1122	28136995	tgtatgttcagcactctcactcaa	24	59.961	actggaccgatattgcaactaagt	24	60.081	244
>Cs-InDel1-1123	28157161	tccattggatcggatgtctCATC	23	59.993	TCATACCCACTACTAACCACATGC	24	60.142	292
>Cs-InDel1-1124	28159628	GGTTGTTTCAggtacctctctctc	24	60.322	AGAGAAAGAAGAAACGGCCTATGT	24	60.02	141
>Cs-InDel1-1125	28179540	taaatttacaacaTCCCGCTGAGC	24	59.904	aGGCAATAGACAGGGAACATTGAT	24	60.08	173
>Cs-InDel1-1126	28179920	GTAATTGCACACATGGAGACCTTT	24	59.782	CCAAGTTAGGCCCAGGTTATGTAT	24	60.141	185
>Cs-InDel1-1127	28240744	ctaaagcggtcattacagttGGAC	24	59.907	TCACTGAGACAACTAGGCATTTCA	24	59.96	191
>Cs-InDel1-1128	28241812	acgttcatagggacggtactattg	24	59.963	agatatgtatgttggcttcgaacc	24	58.943	232
>Cs-InDel1-1129	28281989	agacaagcaattgataaggtgaacc	25	59.816	agaggggatgtactagttgaggaA	24	60.016	283
>Cs-InDel1-1130	28291051	gcaggatcaagtatgtgaaaaggg	24	59.903	ATTATGTCAGTGCCTCCCAGAAAA	24	60.264	273
>Cs-InDel1-1131	28294239	CTTtgtggattgacggttgtgaa	23	59.934	GTGACTATGAATCCCAGACAACCT	24	60.081	259
>Cs-InDel1-1132	28298430	TGGGTTCTAGATGAGCTTTTAGGG	24	59.836	CAACATGAAATCAAAGCTCCAAACC	25	59.822	167
>Cs-InDel1-1133	28306333	CAACCACAGCATCGAAAATCAAGA	24	60.32	TGGTGTTCtaatcaagctaggttag	25	58.359	264
>Cs-InDel1-1134	28321096	CTAGAACGTCCTCCTGAAACTGAA	24	60.022	ccaggatagaggagcaagatctag	24	59.294	261
>Cs-InDel1-1135	28356950	GTGACGCTTCCAAGTTAAGAACAT	24	59.787	GCCTTTTAAATAGTGTAGGGCCTC	24	59.421	256
>Cs-InDel1-1136	28373578	gcagattacaggctcctaaaccat	24	60.687	tgatttggggttgatttctgcaag	24	60.263	295
>Cs-InDel1-1137	28374846	cccgaaatctaacctgaacaactc	24	59.608	cacaacgtattccatgtctcgatg	24	60.027	248
>Cs-InDel1-1138	28394450	gtagggattgagGTGGTGATTCAT	24	60.141	atcccaaaattgacactctgacgt	24	60.747	185
>Cs-InDel1-1139	28421499	gcacttcttgacaTAAGCTTTCGA	24	59.848	ccagcacggtacatcatagtagaa	24	59.962	182
>Cs-InDel1-1140	28438750	acgcatgtgattatattcccggaa	24	60.504	gaccaccactactaatctgactct	24	59.049	109
>Cs-InDel1-1141	28458791	tgcaacttgaaatttatggggagg	24	59.777	acattcaggggtggatatgagttt	24	59.769	256
>Cs-InDel1-1142	28524616	ttctattccttggccgaaatctct	24	59.836	ttgatgcagcggaattaatgtctc	24	59.964	248
>Cs-InDel1-1143	28531643	tgttccaccatatagacacgtcat	24	59.596	tgagtgggagcgctaacataaata	24	59.9	283
>Cs-InDel1-1144	28531953	aagttcaatattggtcccttccga	24	60.019	ggttcaccttatcatttgcttgtct	25	59.816	262
>Cs-InDel1-1145	28554611	caaggTCCATAACataggctctca	24	59.898	tacgaaatctgctcattttctgcc	24	59.905	278
>Cs-InDel1-1146	28559356	ccaaccaagtgtcagcctgatc	22	61.454	cccgcatagaacttagaattgcac	24	60.261	224
>Cs-InDel1-1147	28569422	CACTCTCTAAAGCggaagttgttg	24	60.084	AGAGCGAAGGAGAGTACCATTTTG	24	60.622	245
>Cs-InDel1-1148	28592858	taatccgccactcagctaaagttc	24	60.918	gataggtcaatagcacggaacca	23	60.181	272
>Cs-InDel1-1149	28639420	gttgtgctctcccttttccctata	24	60.081	ctctagcccttgattcctttctgt	24	60.081	256
>Cs-InDel1-1150	28639537	gttgtgctctcccttttccctata	24	60.081	ctctagcccttgattcctttctgt	24	60.081	256
>Cs-InDel1-1151	28641250	ataacctcctctggctttgaCATT	24	60.018	aaatgaccaagcgttctttctctg	24	60.024	91
>Cs-InDel1-1152	28676374	GTATCGGATCAAATCATCAAACACC	25	58.57	GTAAATAAGAGTAGCCATCGTGTTG	25	58.066	249
>Cs-InDel1-1153	28715100	caggtctggaaggtttggaatcaa	24	60.992	ctaaatcacttcccggggacttaa	24	60.081	294
>Cs-InDel1-1154	28784239	gctcagcaaaatatcaccaacact	24	60.083	tccaacaagatagtaccttctcct	24	58.409	276
>Cs-InDel1-1155	28881147	tccctgaagtgattcgttataggt	24	59.04	tgtgagtaaatttgcctggattgc	24	60.322	268
>Cs-InDel1-1156	28881306	gcaatccaggcaaatttactcaca	24	60.322	gccttacttcaatcaatctcatgtc	25	58.277	156
>Cs-InDel1-1157	28920032	tgagagcgagcagatgaagattat	24	59.72	gggatcccgacacttgtaaatact	24	60.142	195
>Cs-InDel1-1158	28964094	ttaaatccaCAAACCGCATCGTAC	24	60.143	ATTCGGCACTCATTTTACATCACC	24	59.904	248
>Cs-InDel1-1159	28973164	gttggtggtactgtgctatttgac	24	60.083	ataaccctaactgtcgtgtcaaca	24	59.961	221
>Cs-InDel1-1160	28979498	agtcaGTCCTACCATTTTAACCCT	24	59.15	TGTGGGTGGATAGACAAAGACAAT	24	59.957	290
>Cs-InDel1-1161	29093832	gctagggtttagaaagagaaggct	24	60.081	aaaagtgaggcccaaatccacata	24	60.756	207
>Cs-InDel1-1162	29123418	tgaaCATGGTGTAAAGGTAGACTCT	25	59.457	ttccaagaaagaaacaaccACCAC	24	60.082	285
>Cs-InDel1-1163	29371402	CCAAAGTTCCCAAAACccttcatt	24	60.142	AGttagtggctgttagggttTGAT	24	59.957	270
>Cs-InDel1-1164	29417063	gcgagagtcaaggctattctatct	24	59.782	gaacgttcattagcaatttcgcac	24	59.971	156
>Cs-InDel1-1165	29434591	taattccgcagcatcaatgtaagg	24	59.724	tcctatatagccatgtcaaatccca	25	59.21	297
>Cs-InDel1-1166	29437898	ttgcaAGTGGTAAGGatagtatgc	24	58.877	TTTTGTCTGAAATCCCTGCCTTG	23	59.678	132
>Cs-InDel1-1167	29439687	tatcactctgacccaaaagtaggc	24	60.081	Tgcactggaccgatattgaactta	24	60.081	185
>Cs-InDel1-1168	29442794	tgggtgcctaaatacaagtcagaa	24	59.958	TGGGATCCTGTTTAAAAGCTTTCG	24	59.782	271
>Cs-InDel1-1169	29479182	gggaaacttactaaaatcgggtcc	24	59.362	cagctgaactttcctttgttga	22	57.363	198
>Cs-InDel1-1170	29481921	GGATCCATGGGCTGTTGAAATaag	24	59.962	TACTTCCTGTTGTAGCTCGTTCAA	24	59.962	255
>Cs-InDel1-1171	29485441	catcctttgcttactattcgccag	24	60.025	agggaccgatattgaactttgact	24	59.775	278
>Cs-InDel1-1172	29550205	ggacgagtacatgtggtgaaaatt	24	59.545	ccatgtgcacaaatccaattcatg	24	59.669	210
>Cs-InDel1-1173	29571543	cgtcttcttaaaactgaaaagtggc	25	59.318	agaacaagacctcgagattcagag	24	59.842	297
>Cs-InDel1-1174	29571881	gccctgactcctaatatttcgtct	24	59.961	cctgatagtagaataggcgcatgt	24	60.082	154
>Cs-InDel1-1175	29601463	AAAATCCAAATAAATCCCAGCCCC	24	59.834	aataaattatcgggtttgagcggg	24	59.723	292
>Cs-InDel1-1176	29625579	ctccttccattcagatctctagcc	24	60.021	ttccttgagtgatagagtagtgcc	24	59.597	162
>Cs-InDel1-1177	29630435	atgcattgaataggagctctggaa	24	60.141	aattgagaaaatgaaaggcctggg	24	60.02	168
>Cs-InDel1-1178	29638690	TGGAGTATGACCTGGATTTGTTGT	24	59.957	TGAGCCGtcaaatggttagaattg	24	59.844	288
>Cs-InDel1-1179	29664200	TGCCGAGTGTCTTGAACTGTATAA	24	60.022	ATTACCCAAGTCCCATTACGAGTC	24	60.142	253
>Cs-InDel1-1180	29669542	caaccaacacttagcaaattcagc	24	59.555	GTGtttcccttctcgttacaatgg	24	60.083	198
>Cs-InDel1-1181	29698337	acATTGTTGGAGATTCAggcaaag	24	60.022	gaagaagctccattgtcgatcatg	24	60.025	247
>Cs-InDel1-1182	29747960	ccccagagtaaccaccatcttatc	24	60.202	gctgttgagtgggagtaatgagta	24	60.082	218
>Cs-InDel1-1183	29767585	tgtacatccatctgcgaatgagat	24	59.96	gggatatgagtttagtattctgtgacg	27	59.404	224
>Cs-InDel1-1184	29872415	aatgaaatgacACACCTCGACAAC	24	60.024	AGTTCCAAAGTCTCCCAAATCTGA	24	59.895	296
>Cs-InDel1-1185	29933698	gtAAAGACCGCATTTGATGAATacc	25	58.801	taaaatgcgactctctataggccc	24	60.021	214
>Cs-InDel1-1186	29949330	CGGAGAAGAACTTGCAAgattgag	24	60.143	atcataagcacacaaacagaaccc	24	59.782	257
>Cs-InDel1-1187	29966744	TTTTGATGATTAAAAGGGACCGGG	24	59.535	atttccttgtatttgtcggccttg	24	60.082	238
>Cs-InDel1-1188	30082952	ctcccagtccggtagagattttat	24	59.411	CAAAGGAGAATAAGAAGCGGTGAC	24	59.906	177
>Cs-InDel1-1189	30173743	ttttctccacccctattagctcat	24	59.273	tggtttggACAAGCTCATTCTCTA	24	59.958	238
>Cs-InDel1-1190	30180390	CAGGTTCAGAAGGACTACTCAACA	24	59.961	TCAATCTTGTTCCTAGCAGCTCTT	24	60.02	230
>Cs-InDel1-1191	30239617	CACTAGGCCTTGCAAAATggtatt	24	59.84	TCTATATACACGCACTGACTCTCT	24	58.388	211
>Cs-InDel1-1192	30239719	CTTTATAAAAGAGAGTCAGTGCGTG	25	58.244	GAATACAATTGTGGAGCGGTACAG	24	59.966	184
>Cs-InDel1-1193	30253321	ctgcttgagacttgggaaaatctg	24	60.083	cggtcttaaaacataaagcccttgt	25	60.048	293
>Cs-InDel1-1194	30257617	caaaattggaaaagtgaggcccat	24	60.505	agaagaagaagaaagagaggtgGC	24	60.263	236
>Cs-InDel1-1195	30305748	AAACAACAACCAACATCAAGCTCC	24	60.68	GAGCTTGCATGTTTTGTGAATTGG	24	60.084	229
>Cs-InDel1-1196	30383471	CTCCTTTGACCATTTATGCATTGC	24	59.193	CTTCAACTGCAAAGTCTCCAAACT	24	59.903	267
>Cs-InDel1-1197	30413911	TGTCCGCTATGAACATGAAGTACA	24	60.082	AATGGGTGTAATGTCCTTAGGTGG	24	60.325	183
>Cs-InDel1-1198	30449707	cattttatgttgcatggttcacacg	25	60.164	agcatgtcagtctaaatccagtgt	24	60.02	193
>Cs-InDel1-1199	30468110	TACTAACAAACACTTCGGGTCTGT	24	59.9	GAAAGTTGAGAAAGGCCAAGGTTC	24	60.5	239
>Cs-InDel1-1200	30469915	CTTTTCTCAGGCCATTCACAAGAG	24	60.083	TGGACAGAGTACAACATGCATAAGA	25	60.047	231
>Cs-InDel1-1201	30475319	CGATCTACACATTCAAGGAGGACT	24	59.901	AGGCACCGTCATTATCATATTCGA	24	60.021	111
>Cs-InDel1-1202	30497245	CCCCTGAATGCttgaagttgaaaa	24	60.202	CAGCATTTAATGACCATCCTTTCCA	25	59.872	279
>Cs-InDel1-1203	30498052	TCTCGCTATAAGAAGACATGCACA	24	59.902	ACTGGAAAATGTATCTCGTTGGGA	24	60.02	286
>Cs-InDel1-1204	30533985	agacgtaggtagagttgagtagct	24	60.081	gttccccattccaataccTCACTA	24	59.835	166
>Cs-InDel1-1205	30565691	CGATCGTCACCTTCTTCTAGTCTA	24	59.19	TAAACAAAGAGGCGATGGAGAAGA	24	60.021	228
>Cs-InDel1-1206	30588601	TGAAATGCTAAGGAAAactcccag	24	59.233	attttagtgtggaggggcaaattg	24	60.02	226
>Cs-InDel1-1207	30592229	TGATTTGGAAGACACCTGTGATGA	24	60.202	caaaagtaagttgcttgcactagag	25	58.861	288
>Cs-InDel1-1208	30593193	attagtgcaagtgggagtttgttg	24	59.962	tccagtgaatagacaaatcatggga	25	59.808	279
>Cs-InDel1-1209	30603423	TTTGTCAAGTTAAGTGTGGGGagt	24	60.325	TCCGGTTATATTTGCGTCAGATCT	24	59.961	247
>Cs-InDel1-1210	30603541	AGATCTGACGCAAATATAACCGGA	24	59.961	ATACGATTGGCTTCCGAGATAGAG	24	59.843	83
>Cs-InDel1-1211	30624777	agcttcacaacttcttaggcataga	25	60.046	gtcttccaatgttcttctcctgga	24	60.263	205
>Cs-InDel1-1212	30663235	CAAGCCAAATCAAACAATTCCAGC	24	60.084	GGAATTTTGTTTGGAGGCTTGGAA	24	60.444	296
>Cs-InDel1-1213	30823281	GGTCCAGCATATACTCTATTGGCA	24	60.02	TTTGCGCAAATGGATTTTCTTGGC	24	62.09	200
>Cs-InDel1-1214	30825394	GTCTGTTTTGGTCTCTTCAGTTGG	24	59.964	TCAAGATTGCCTAACACGGTAGat	24	59.838	219
>Cs-InDel1-1215	30826032	TCACAGCTATAGAGTTCCatgcaa	24	59.838	tatatagcccACCGTTGTCATCAA	24	59.654	244
>Cs-InDel1-1216	30826200	TTGATGACAACGGTgggctatata	24	59.654	GAGTGTTGTGGAGCCATTTGTATT	24	59.782	206
>Cs-InDel1-1217	30872235	gcaaatctactccCAATTTTCACCA	25	60.047	TGGATGTGGTACGATGATAATGAGA	25	59.462	242
>Cs-InDel1-1218	30873946	TTTCATGCCTCTAATTTGCTCCTG	24	59.6	caagggctagatatctgaacggaa	24	59.961	283
>Cs-InDel1-1219	30938591	CGCACGTATGAGCATTGGAATATT	24	60.084	GACCTGAAATTTGCATAGCTGTGA	24	59.843	273
>Cs-InDel1-1220	30961174	AGTTCATATAGTGGGCAAGCATCT	24	59.896	CCTATTGGGGAGGTCATTGATCTT	24	59.895	216
>Cs-InDel1-1221	30962333	aggacaAAGAGGGCAGACAAATAT	24	60.018	CGAATTGGATTActacattcccgc	24	60.084	192
>Cs-InDel1-1222	30968617	AGGAAGCGTTAACAAAACCATGAG	24	60.023	gaaacacaACATTCCAGAAGCCTT	24	60.202	268
>Cs-InDel1-1223	30989277	tacgCGCATATAGTTCAGTCCC	22	60.031	CATGCGCTTCGagaattcctttt	23	60.427	198
>Cs-InDel1-1224	30994254	TTATGGTGGCGTGATTGTATtgtc	24	59.666	AGTATTAAGGGTGCTCTCATGTGC	24	60.684	187
>Cs-InDel1-1225	31020117	TGGTTGGTAATATTGGAGGCTCAT	24	59.832	GGCGTAGGTAAGATCTCCACATAT	24	59.537	217
>Cs-InDel1-1226	31021157	CGTTCAGGTGTTACAGGTTAAC	22	57.279	TGTTTAGTTGAGCTTGACGTCTAAG	25	59.31	295
>Cs-InDel1-1227	31070598	CGGTGTTTGGTTTCTTCTTCATCA	24	59.964	TGGCCAAAGAATGTAACTAGTAGTG	25	58.829	273
>Cs-InDel1-1228	31073456	GGTATGGATTCCTAGTCTTCTTCTCT	26	59.219	CCAGCAGAACTCAACAATTCACAA	24	60.202	258
>Cs-InDel1-1229	31080756	acattatggtttagggccctgtaa	24	59.769	cctaactgtactcccgggaattac	24	60.202	276
>Cs-InDel1-1230	31090492	GGGTGGATCTACAAAGCTACTAGG	24	59.961	cgctgaattccaatcttgatcgaa	24	59.966	294
>Cs-InDel1-1231	31093703	aaaatttgggagctgtacggacg	23	61.664	ATTTTGTATGAAACCTAGGCTCCG	24	59.118	137
>Cs-InDel1-1232	31094113	cactcaatacaacatgaaaccatcc	25	58.675	tagagatctgagtggaaggagaca	24	59.772	256
>Cs-InDel1-1233	31095489	cagcactcccactcaatcatacta	24	59.9	actggaccgatattgcaactaagt	24	60.081	230
>Cs-InDel1-1234	31115485	ACCCCTTAGTCATTAAAACCCCAA	24	59.892	GTCGACCTAGAATGGCATTGTAAG	24	59.492	290
>Cs-InDel1-1235	31135451	AGGTTTACGGTTGGTTTGCATTAG	24	60.023	TTAAGGAAAGAAAGAAGGAGGCCC	24	60.509	287
>Cs-InDel1-1236	31256776	cttttgatcagataggggtggaga	24	59.59	gtgttgcatagggaattgtggaat	24	59.84	249
>Cs-InDel1-1237	31280603	cattctatacggggctttggaaac	24	59.964	ctatgtcagcgagagaattgttgc	24	60.26	222
>Cs-InDel1-1238	31285751	GCATCTCTctagcctttctctctc	24	60.023	TGCTAGATTGGCGAGATGATTCAt	24	60.263	219
>Cs-InDel1-1239	31292344	AAAGGCAAAGGACGAGTGTAGTAA	24	60.202	gcatacaatcacaatcacattccac	25	59.255	241
>Cs-InDel1-1240	31381682	Ggtagatgacaagcctttccaaac	24	60.083	Atagtaagcgatgaagggagtcac	24	59.962	286
>Cs-InDel1-1241	31391107	caggcttggctaaacagagattaa	24	59.056	gagcttccaataagtcgaaccaaa	24	59.545	300
>Cs-InDel1-1242	31421720	cagtagggtcaaatcagggttagg	24	60.384	tctatttgccgctaccactatctc	24	60.022	299
>Cs-InDel1-1243	31466339	cttgatgttctaaAGCAGCTCCAC	24	60.143	CATCTCTTCCGCCAATGATACATG	24	59.846	203
>Cs-InDel1-1244	31471730	CAAAACAGATCCCTCTACCTCCAA	24	60.019	TCAAGTGCAGCATAAAATTCAGGG	24	60.082	284
>Cs-InDel1-1245	31499732	TATTTCCTCAGGCCTTAGTTTCCC	24	60.08	TAGGAGAAAAGTAGGAGCTGGAGA	24	60.017	101
>Cs-InDel1-1246	31579500	tcccagattcagtaactcttgcaa	24	59.958	TGTCTGGGATTCATAGTCATTGCA	24	60.08	250
>Cs-InDel1-1247	31697513	gccatggttaacttgttgacagat	24	59.782	tcatgttgctaggtcatacacaga	24	59.534	127
>Cs-InDel1-1248	31707079	gagacattaattccgctgcatcaa	24	59.964	cactcaatacaacatgataccatcg	25	58.119	242
>Cs-InDel1-1249	31711396	gggacgataaaacctgaagcaaat	24	59.842	gaagtttaggacaatggggtttcc	24	59.78	187
>Cs-InDel1-1250	31725892	GGAACACAAGAAGCCATGGAAATT	24	60.263	ACTTGTTTTCCCAATCTTAGGCAG	24	59.476	159
>Cs-InDel1-1251	31745827	CTTCAGCATTTTGGGTTTCCTGAT	24	60.021	TGAGAAACCAAGGGAGCATTATGA	24	60.019	257
>Cs-InDel1-1252	32053058	TTAGCACCATAAATTATTCGGCCG	24	59.785	GCATTAGACCAAAACATGAACACAC	25	59.598	229
>Cs-InDel1-1253	32089298	ggtccccatactagttgagacaaa	24	59.776	gcaacttcaaccctataaatgcca	24	59.84	264
>Cs-InDel1-1254	32204636	TAGGACAGTTACAAGAGGAGCAAC	24	60.021	GGGGCTAGATTCTCCAGGTATTTC	24	60.263	277
>Cs-InDel1-1255	32205631	ACTACAGTAATCGGCGGAGTTATC	24	60.023	gtcatcagaattggcatagtcgc	23	60.059	221
>Cs-InDel1-1256	32223410	tgtcatttatacggggtcaagtgt	24	60.02	accgagcttccaataagtagatca	24	59.35	273
>Cs-InDel1-1257	32225031	CAAGAAACGACATTTGCCTTCtgt	24	60.498	CAGGATTTGGGATTGCTTTCTCTT	24	59.535	249
>Cs-InDel1-1258	32229689	AGGAAGAGAGTTCGTGTCTGATTT	24	59.718	CCAGACTACCTAACCGACTAAACC	24	60.142	248
>Cs-InDel1-1259	32256236	GCTAAACCAGATCTgcatgttgtt	24	60.083	CGTTAACAACATTAGCTCCACCTC	24	59.907	244
>Cs-InDel1-1260	32290696	aaagcgtgtgattccttctttctg	24	60.024	cgaggtggttttgagtactttgtc	24	60.025	289
>Cs-InDel1-1261	32293261	ggcccaaaagagaggaatttaacc	24	60.082	atgataggctccatccaaatgtgt	24	60.141	192
>Cs-InDel1-1262	32369858	tcccactcaattgcactaccataa	24	60.019	aagtgctatgttctttccagggta	24	59.711	276
>Cs-InDel1-1263	32381176	gggTTAACATCTCCTAGACTGCAT	24	59.898	GGTAACTCGGTTAGATCTAGTGGC	24	60.262	110
>Cs-InDel1-1264	32388602	CAAGGAACCTACTGTCTCTGATCC	24	60.142	GCAGTTGGGGCAAGTATGTTTATT	24	60.082	222
>Cs-InDel1-1265	32423175	atatgtcgtacccactgctattgg	24	60.262	tagagatctgagtggaaggagaca	24	59.772	284
>Cs-InDel1-1266	32540331	gtgctctcttcctctgatcaatgg	24	60.979	ttaggcttgacttgatgatcacca	24	60.019	195
>Cs-InDel1-1267	32589570	GTCGTGTGCTCAATTTGGAAACTT	24	60.734	GATCCTTTCTCCTATTTCAATGGTG	25	57.731	295
>Cs-InDel1-1268	32592938	ctctagcccttcattcctttctgt	24	60.081	ctccaATTCTATTCCTTAGGCCGA	24	59.96	229
>Cs-InDel1-1269	32593831	gaacttggaattgcactctcagtc	24	60.084	gagtgggagcgctaaacatagata	24	60.022	298
>Cs-InDel1-1270	32594314	aagttcaatatcggtcccttccaa	24	60.019	gtgttgtcagcacggtagaatata	24	58.654	210
>Cs-InDel1-1271	32596775	caactacttttgcgttagtcagga	24	59.252	TGCTAGAAAGtgtgctgatgagat	24	60.081	226
>Cs-InDel1-1272	32597734	aacagaagcagtgggatcatcata	24	59.835	ccaaggtttgcatgtttgttagct	24	60.74	211
>Cs-InDel1-1273	32666028	ttgcaccttactcaattcctacca	24	59.958	CGCAATTAAAGAGAAGGATGTGCA	24	60.143	207
>Cs-InDel1-1274	32679413	TAGTGTGGATTGCTTAGTTCGAGT	24	59.78	ccaacatctaggagccatctgaaa	24	60.385	298
>Cs-InDel1-1275	32898263	agtaaagctcaggttggatgcata	24	60.08	tgtatgtattgccctgaccaaaga	24	60.019	220
>Cs-InDel1-1276	32901593	GGAGATTAGTGCGCCCAAAATG	22	60.224	TCAGGAGCAGTTAGTCATCATCAA	24	59.533	279
>Cs-InDel1-1277	32986850	cctctctctctctctaccttcact	24	59.836	atatgtctcctcccactcagatct	24	59.892	203
>Cs-InDel1-1278	33018726	tccctttcaaaacaacaagccaag	24	60.623	tctcagCTAAACAAGACACTGGtt	24	60.142	223
>Cs-InDel1-1279	33057700	gactccttccgttcagatctctac	24	59.964	ACAACCATtccctctcttctcttc	24	60.02	225
>Cs-InDel1-1280	33057929	gaagagaagagagggaATGGTTGT	24	60.02	ttgcaaagtaggGCTCaatatcac	24	59.36	254
>Cs-InDel1-1281	33228335	caaacatatggcttgtggtatacc	24	57.928	ATTACTCCCagtcaacagtaggtg	24	59.777	266
>Cs-InDel1-1282	33256594	gtatttcctctcccctgtctcatc	24	59.96	gttatggatttcgaaggctcatgg	24	60.024	162
>Cs-InDel1-1283	33410775	tctcaagtatctgaaatggcccaa	24	60.019	TCCCCTATTCATTTGGACGAAact	24	60.019	271
>Cs-InDel1-1284	33460157	TGGACCAAGAAAATCAATGCTG	22	57.476	TAGCATTAACGCATTCCAAACACC	24	60.38	197
>Cs-InDel1-1285	33465198	ccTTCGCTTTTCTTTCTAACCCtt	24	59.481	GAATTTGGATGAGCAAAGCCCATA	24	59.9	279
>Cs-InDel1-1286	33521068	ACTCATCAATCTCCACTTCTGCTT	24	60.02	tcaaggagccaaagataacaaacaC	25	59.99	234
>Cs-InDel1-1287	33525267	CAAGTAAAGCCAAACACTCTGT	22	57.099	TGGTCCTATAGTTGCTTATCTGTCT	25	58.863	300
>Cs-InDel1-1288	33535428	AGGTcgtttgtgttgggttttatg	24	60.202	cattccactgtgttgacgatactg	24	59.908	204
>Cs-InDel1-1289	33573544	TGGGAGTAATGGCCTAGATCCTTA	24	60.141	ACTGATGCCACTTTAGTATCGTAG	24	58.167	248
>Cs-InDel1-1290	33607480	AGTGAGAGAAAGGGAGAGATGAGA	24	60.018	attctcTTCACTCACCTTCTTCGC	24	60.858	142
>Cs-InDel1-1291	33616201	CCAATTCAAGCCTTCCTTCCAAAT	24	60.02	tatgacTCTTTATGGGccttaggg	24	59.402	283
>Cs-InDel1-1292	33622545	GGTCCCAAATGTTCTATGTTCCAC	24	59.842	ACCGAGTcacaagatacttcaaca	24	59.961	228
>Cs-InDel1-1293	33641533	tacagagcgaaccatgaagatgaa	24	60.082	acattgttttggatttggtgggag	24	60.202	296
>Cs-InDel1-1294	34839322	tcctcgtgaagtgatttagcgtat	24	59.903	ggttcgaagccaacatacatatct	24	58.943	220
>Cs-InDel1-1295	34847237	tagccaacagtaaagaacctcgaa	24	59.961	caacaaactcccacttgcacttat	24	59.962	234
>Cs-InDel1-1296	34951184	CACATTGATTACCTTGGGATGCTC	24	59.963	AAGTTTTGCTAAGTCTTCCGTTCG	24	60.025	242
>Cs-InDel1-1297	35070118	CGATACAAtctaaggggagtaggc	24	60.082	CTGAGAGTTAGCACCACCATTTTG	24	60.083	225
>Cs-InDel1-1298	35086807	CCCACTAGGCAGCATAGAAGAAAT	24	60.445	TGTCTCAATGATTGGTTGGTTTGG	24	59.961	216
>Cs-InDel1-1299	35098930	TGGGCGTTAATCCTAGAACAAAAC	24	59.543	GCTTCTTCCCGCTAACTAATTTCC	24	59.965	162
>Cs-InDel1-1300	35104985	ATAGGGATTAGGACTGAACATCGG	24	59.471	tctttaaagaGTTGACCGGAACCT	24	59.898	178
>Cs-InDel1-1301	35107228	cgTAGATGTACAATAGCAAAACCCA	25	59.417	GCTTTGCCAATGTCATCTTTGTTC	24	59.849	280
>Cs-InDel1-1302	39778020	GagatgctctgataccaaatgttAG	25	57.581	TGGTCCCTATTTGCATCATATCGT	24	59.958	250
>Cs-InDel1-1303	39779043	AACTCGTCCATTACTAGGCTGAAA	24	59.778	CCTTTTGCTTCTGATTCTTCTCCG	24	60.143	137
>Cs-InDel1-1304	39779200	CGGAGAAGAATCAGAAGCAAAAGG	24	60.143	CGTAAATCCGCCCTGAAATAAACA	24	59.905	215
>Cs-InDel1-1305	39816407	ggggcattcaattacaaccgttat	24	59.901	ggctagagatctgaatggaaggag	24	60.021	270
>Cs-InDel1-1306	39865508	AGAAAAGTCAGTAGTGTAGCGGTT	24	59.961	TATTTTCCACACACTCccatcact	24	59.957	156
>Cs-InDel1-1307	39865729	cgcctctttctctctctttctctt	24	60.082	GAGAATATGGGCTCAAAGTGCATC	24	60.023	228
>Cs-InDel1-1308	39893896	agtcaaagttcaatatcggtccct	24	59.775	acccttttcacatacttgatcctgt	25	60.222	179
>Cs-InDel1-1309	39953367	agtttgtctcaactagtatggggac	25	60.047	tgaatggggtgtacggtaaatttg	24	59.54	272
>Cs-InDel1-1310	39975805	CAGCAGACTCCCTTTCCTACATAG	24	60.202	AACCATGTAGAACTGTATCGCTCT	24	59.597	220
>Cs-InDel1-1311	39978532	CATTCTTACCCTCCCAAACCAAAC	24	60.021	TCACTTTCAGAGGTAAGCTTTCCA	24	59.897	273
>Cs-InDel1-1312	40052820	tctctctatctcactGACTCGGAA	24	59.837	TGCTTCTGTAACTGCATCCAATTC	24	59.843	234
>Cs-InDel1-1313	40057445	GTGATCTCTGAGTTTGGTGTGTTG	24	60.025	CAAGTCCCAATGCCACCATAATAC	24	59.962	237
>Cs-InDel1-1314	40105049	CTTGATTGGCTTATCTTGACCGTC	24	59.965	CAATGAAATGAAATGACACGTGGC	24	59.91	246
>Cs-InDel1-1315	40108713	AAGTCATTCTGTCGTAGGAGGTTC	24	60.082	AGGATCAGATGTTGTAGTGCCAA	23	59.736	292
>Cs-InDel1-1316	40121803	CATACAAACCCAATCGCCACTATC	24	60.024	AGCTCTTGAGTATGCGATAATGGT	24	59.96	215
>Cs-InDel1-1317	40122039	AATGAGCACCTCCTTCTGTAGAA	23	59.159	TAAGCATAGTGGGTGTGGTATGAC	24	60.142	267
>Cs-InDel1-1318	40122443	CTTGCAAGCCATGGATAAGTTCAA	24	60.082	TTTCATTTTCAAGTGGTGTGGAGG	24	59.901	245
>Cs-InDel1-1319	40130362	ttagggtttgatatggggcctaac	24	60.141	gggtttgattccagccacattaat	24	59.838	257
>Cs-InDel1-1320	40164838	ATAAAGGAAGACAGATGCCCTCAA	24	59.772	TTTGGTTGATAGTGATAGGTGGGG	24	60.08	267
>Cs-InDel1-1321	40178431	cccgaaCTAGTTTGTAAGActaagt	25	58.314	gggctttgtcattttctcaact	22	57.409	300
>Cs-InDel1-1322	40213538	tatgtacaatcttcatcggctcgt	24	59.962	tgcttttcttactgagtctgtcga	24	59.962	107
>Cs-InDel1-1323	40223176	ACTGAGTCCcaaacgttcataaga	24	59.96	acactgtatcacatcgtttaggct	24	60.082	292
>Cs-InDel1-1324	40234640	ATGCTCTAGGATTGGATGAAGACG	24	60.262	TAGTCACATAATTCACGTGCGTTG	24	59.909	282
>Cs-InDel1-1325	40252552	AGCTTAGAGAGTATTTTAGCAGAGC	25	58.488	ACACCAACAACGATCCTAACTGTA	24	59.961	213
>Cs-InDel1-1326	40253950	gggacaaatttaccgttctaccct	24	60.566	acatggtagttcaattgagtggga	24	59.957	209
>Cs-InDel1-1327	40262794	cagggcattggaaaagtttacca	23	59.677	tcccactcaattgaactaccatgt	24	59.957	264
>Cs-InDel1-1328	40276794	gctagatggatgccctaatcacat	24	60.324	cccgggactttcattttctcaatt	24	59.779	174
>Cs-InDel1-1329	40282456	cttttcatcttgttggcggattct	24	60.083	aagagcggtgttaagttttgatcg	24	60.084	281
>Cs-InDel1-1330	40284311	CTTGAATTCCTTGCTGCAAACTCA	24	60.5	TACCTAGTCATTATTTGGGCAGCA	24	59.835	208
>Cs-InDel1-1331	40310692	CTTCAACGGCATGGATTCTCACAT	24	61.694	TGTGGTCATGTTCCTATTACAAAGC	25	59.586	298
>Cs-InDel1-1332	40377646	AAGGTTAGAGTGCTCAAACTAGGG	24	60.02	ACTTCATCCAATATCAGAGGGCAA	24	59.833	267
>Cs-InDel1-1333	40393671	ATTCGAACTCCATCTTCAACCTCA	24	60.02	GCTTTCTGCGTGTTTGTTAGTTTG	24	60.028	242
>Cs-InDel1-1334	40401221	TTACAGTCCATGCCATcccaaata	24	60.08	CCAAACCTCCTTCTCTCTTCTCAA	24	59.959	285
>Cs-InDel1-1335	40724046	TAGGTTGCTGTGTGTTTTGAAAGG	24	60.142	ATCCGACCTCCACAACTCATttta	24	60.02	268
>Cs-InDel1-1336	40730139	ggcAACTGGAatctgatatgagga	24	60.202	ATatgactctctaaaggcccaacg	24	60.202	282
>Cs-InDel1-1337	40863456	ccttcacaattggggtagttcatg	24	59.842	atcatttgacctgtgtgagcctat	24	60.08	288
>Cs-InDel1-1338	40933677	tcaatctcaagaggctattcgtgt	24	59.84	ttcccaaaatgtacgtatcaccct	24	60.019	111
>Cs-InDel1-1339	40939180	CTGTTAGCTACTTGTGTGAATATGG	25	57.761	TTCTCCAAAATCCAAAAGTGAGCC	24	59.961	115
>Cs-InDel1-1340	40941269	GTGTGTAGGTGGGAAGAGAAGAAA	24	60.202	CGATCTACAAACGAAAACCCAA	22	57.264	259
>Cs-InDel1-1341	40942280	ATATGTGAGTGAGAGAGAGGGTCC	24	60.691	AGACTCTAGAAACCTTGTCACGTC	24	60.023	218
>Cs-InDel1-1342	40972426	CCCTCATATTCTCCTTCGTCTGAG	24	60.022	GCTTACATTGGTTTGGTGATTGGA	24	60.022	234
>Cs-InDel1-1343	40975221	AAGTTTGGGCTAAGATGAAAGGGT	24	60.449	CCTCCCTTATCCTTCGGTTTACAT	24	59.897	244
>Cs-InDel1-1344	41085325	cgtctttgaagtgtgagtgcttac	24	60.318	gccattcgaattagctcttccatt	24	59.723	293
>Cs-InDel1-1345	41127710	gtacCCTTCTTGATATTCCTGGCT	24	59.897	AATGTCAGACGAGTATCCATGAGG	24	59.961	199
>Cs-InDel1-1346	41173920	GTTTATTTGTGTTCGTGGGATGGT	24	60.023	TGTCTTAGCCATGGGAATCTGAAA	24	60.019	180
>Cs-InDel1-1347	41175796	CATCTAGTAGTGGAGGAGCATGTT	24	59.656	GGGGAAAAGTGGTAAATTGAGTCT	24	58.922	278
>Cs-InDel1-1348	41179637	ACTAGTATGAATTGGAAGTGGACC	24	58.009	TGGGTAGCACGATTCTAGAAACAA	24	60.021	239
>Cs-InDel1-1349	41207257	accacaagccataggtttagat	22	57.137	tcgacataattcacggtaccttgt	24	60.082	299
>Cs-InDel1-1350	41247327	gaataagcccaacaCTAACTGAgg	24	59.364	ctagaaacatgatagggcccatcc	24	60.566	181
>Cs-InDel1-1351	41310382	GACTTGGTTTGGAATCGGAAAGAG	24	60.083	AGTAGAGGATAGACTTGGGTGTGA	24	60.017	288
>Cs-InDel1-1352	41314403	ggtttcttctttctgcaacaccat	24	60.202	tcacattccactgtattgacga	22	57.471	294
>Cs-InDel1-1353	44468837	AGTTATGACATCGACCCGTATGAG	24	60.023	TCCATACTCGTCTCTAATTGCCTG	24	59.962	235
>Cs-InDel1-1354	44469307	ACCGACTAGACTATAGAGCCTACC	24	60.02	AAGCCAGGATTAAAGACTGTCTAG	24	58.016	220
>Cs-InDel1-1355	44469648	ataattaggcacgctacccaagat	24	59.958	ggttgggatCTACTAGTGTTGTGT	24	60.02	230
>Cs-InDel1-1356	44470773	ctcccaaatcgAAGTTCAGAATCA	24	59.062	TGATTTGATGATGAATTGAGGCTGG	25	59.931	238
>Cs-InDel1-1357	44491757	TGCAAGAACCTTGACAAGCT	20	57.943	CTTGGTGACGACGAGATGCT	20	60.109	190
>Cs-InDel1-1358	44495638	TGCAGAATTGATGAATGGAAGGAC	24	59.6	AGCCATCTTTAGAAAACCCTTTGC	24	60.021	216
>Cs-InDel1-1359	44501531	aaaattggGGTTGAGCTGAAGG	22	59.366	aaaattgcgagctgtacggac	21	59.537	141
>Cs-InDel1-1360	44555187	GGTATTTTGAGCCGCATGATAGTC	24	60.084	AAAAGCATTCTATGAACGAGCAGC	24	60.438	242
>Cs-InDel1-1361	44590070	GAGGGAATCACTAACCATATCGCT	24	60.021	GCCTAAGCCTCCTCTAACCTAAAA	24	59.836	230
>Cs-InDel1-1362	44817054	caTCAGCCCCTTTTACCACCTATA	24	59.896	TGGGAGGGTGCTAACTTGATAATT	24	59.77	168
>Cs-InDel1-1363	44826065	TAAAGCTCGTACTCCACAAAGTTG	24	59.252	AGGTCagggtacttctacttctct	24	59.707	278
>Cs-InDel1-1364	44846065	GATAGATCTTGTTCGACACTGGGT	24	60.142	TCGATATCCcaaccaaacactcat	24	60.081	290
>Cs-InDel1-1365	44848296	acgttcatagggacggtactattg	24	59.963	ctgacactgtatcacatcggca	22	60.417	281
>Cs-InDel1-1366	44894849	TTAGGAGGGAGGAACGAATAGACT	24	60.079	caagggctagatatctgaacggaa	24	59.961	216
>Cs-InDel1-1367	44938664	gtaccttgttgtagtgggagagtt	24	59.96	accagatataccacaagccatagg	24	59.713	300
>Cs-InDel1-1368	45016405	cattccactatgttgacgatactgt	25	58.957	AGCATAGGtgataactgttgggtt	24	60.018	220
>Cs-InDel1-1369	45052653	caggaggatatagtaacacgtcgg	24	60.083	tcgacagactcagtaagaaaagca	24	59.962	253
>Cs-InDel1-1370	45120623	GAGGAACAGTGCTTGATCTCAGAT	24	60.383	CCTGTTGTTTTGCAgtggtatctt	24	59.962	296
>Cs-InDel1-1371	45370516	cagtggcgttggaaagataattca	24	59.844	tgaggctttgactaattggtttgg	24	59.719	293
>Cs-InDel1-1372	45498383	ccctgagtaacacaatcgaaaacc	24	60.083	tggtttaatgttgtgcttctcagg	24	59.722	276
>Cs-InDel1-1373	45674171	ggaagggaccgatattgaactttg	24	59.664	ttcccaaaatgtacgtatcaccct	24	60.019	205
>Cs-InDel1-1374	45698717	tcactgaaacaagagctcatccat	24	60.263	tgatagcataactgagtgggagtg	24	59.9	134
>Cs-InDel1-1375	45733088	ctagctttgcctttagacaacgag	24	59.908	caacgcctctgtctcatattcaaa	24	59.369	289
>Cs-InDel1-1376	45796549	TCCTTGACGAGAATTTTGTTGTGC	24	60.497	GAATACCGTGGACTCGTTCATTGA	24	60.913	155
>Cs-InDel1-1377	45803472	cggtactgagtctagaacgttcat	24	59.905	gtgatttaggagcctgtaattcgc	24	60.025	217
>Cs-InDel1-1378	45805658	acctaggtatttcttctcccctgt	24	60.265	CGCGATATGGGTACGAaattgaaa	24	60.026	277
>Cs-InDel1-1379	45924862	gcaagggcgaaattgtaaagaaaag	25	60.107	aattgggcctcactttgcaacttt	24	62.208	230
>Cs-InDel1-1380	45929006	taggctgatactgtaacacatcgg	24	59.962	taaacatagcactgtgagtcgaca	24	60.023	252
>Cs-InDel1-1381	45931697	gcaaactttaccaatgccctagaa	24	59.78	cgttttatgttgcatggttcac	22	57.116	267
>Cs-InDel1-1382	46038652	TGTCCTAACCACATTTTGAAACCg	24	59.963	CCcaggcctttcattttctcaatt	24	60.02	186
>Cs-InDel1-1383	46166092	Gtgtaactgttgggttttatgcc	23	58.448	cccaacctgagctttactttaacc	24	59.782	283
>Cs-InDel1-1384	46278675	atctatgtttagcgctcccactaa	24	59.656	ggcaaagtttaccagtatcggatg	24	59.965	269
>Cs-InDel1-1385	46280947	CTGGTTAATCTCCTTACCACCCAA	24	60.019	tgaaccagcatccacttctcaata	24	60.019	222
>Cs-InDel1-1386	46288941	GCACTAGTGATCTTACCAGGTTCA	24	60.082	CTATTAGGGCAAAGGAACAGCTTG	24	59.903	259
>Cs-InDel1-1387	46333532	CCTATTCATTTTCCTGTTCCCTGC	24	59.901	AGCTGTGGTGTCTGAAGGAATTAT	24	60.019	223
>Cs-InDel1-1388	46393224	GTCTGATTGCTTTGCTGGAGAAAT	24	60.082	GAGGACCAGGTAAGCacactaaaa	24	60.504	181
>Cs-InDel1-1389	46417040	ttctccaaaatcactactccaccc	24	60.263	cctgctattgagtgggagtaatga	24	59.898	232
>Cs-InDel1-1390	46449588	TCCTCCAATCCCACCTAACAATTT	24	59.955	GGGGAAATTTTGCAGCTTCAATCT	24	60.564	270
>Cs-InDel1-1391	46450948	TAGTTGTGGCATCTCAGATTACCC	24	60.142	GTAGGTGCCTTAACAGTGTTGAAC	24	60.024	270
>Cs-InDel1-1392	46451237	TTAGAAGGCCTGAGATACGAGTCA	24	60.628	CAAGGGAAGAGTAAGTTCAGGTGA	24	59.96	177
>Cs-InDel1-1393	46453819	GTATTGCACATGACTTGGTTGT	22	57.496	ttgagTACCAATAAAGGAGGGAGA	24	58.653	271
>Cs-InDel1-1394	46473022	AAGAACGTGAACCCCAACTCTAAT	24	60.202	ATGTGGCTTGCAATTATTGACGAG	24	60.439	294
>Cs-InDel1-1395	46473898	TCTCAGACACCATTACTTGCAGAA	24	59.96	CTGTGTAAGTACTGGATGTTGCAC	24	59.848	299
>Cs-InDel1-1396	46480781	TTGAAAGGAGCACTAGGACAAGAT	24	59.713	ccatactATCTCACACACAGACTGT	25	59.874	240
>Cs-InDel1-1397	46482250	GTTAATGACTGATGTGAGCAAAAGC	25	59.429	CAGTTACACCCTTAGTCACATGGT	24	60.263	299
>Cs-InDel1-1398	46484339	TTGGGCTGACAAACTCTCTTCTTT	24	60.629	AGTGCATCAGGTTCTAATGAGTGT	24	60.02	253
>Cs-InDel1-1399	46484520	GTGTTTGGATGATGAACTTGGGAA	24	59.719	GTGTTCATTGTTGGCATCATCATG	24	59.435	248
>Cs-InDel1-1400	46526749	CACGAAACGAAAGAACCCAACAA	23	60.426	gctTTACCTTTGACTGAGCTTTGT	24	59.963	288
>Cs-InDel1-1401	46527070	TGTGCTCTTTCTTGTGATAGGTTG	24	59.243	TACTGTCGACAATTTAGGGCAGAA	24	60.021	227
>Cs-InDel1-1402	46542261	GAACTCTTGCCCTCACTAATCCAT	24	60.385	CATCAGTTAATCCACGTTGCATCA	24	59.905	293
>Cs-InDel1-1403	46565610	ATGAAATCCTGTCGCTTCTTGTTG	24	60.083	tgagaaaagttgggaattcgaagc	24	60.023	149
>Cs-InDel1-1404	46565894	tgacattgttgccctcatctctaa	24	60.019	TTTGAAATTGCAGGATCGACAGTG	24	60.32	264
>Cs-InDel1-1405	46571127	agttGAGAATTCGGGAAATGGGTA	24	60.019	TCAATTGCCATCACTCCCTTCATA	24	60.08	300
>Cs-InDel1-1406	46577184	tatggggTATTTTATCGAGGGCAA	24	59.649	CGAGATTTCCAAATGACCCAACAA	24	60.022	268
>Cs-InDel1-1407	46579141	AACACCCCTCAGTTACTTTCTTGA	24	59.835	TTGAAAGCACAATATGGGAAGGTG	24	59.78	256
>Cs-InDel1-1408	46580463	GGCATATACGAACCTTGTCATGTT	24	59.425	TCTTGTAACCATATAGCCATGCCA	24	59.896	178
>Cs-InDel1-1409	46602182	TTCCCTTCATTCAGAGATGCAAGA	24	60.019	gggcacaaaatccaacagtTCTTA	24	59.961	231
>Cs-InDel1-1410	46622984	TCACGGCATCACATCAAAATTACC	24	60.142	Ccatgtttgagagagagagtgtgt	24	60.262	223
>Cs-InDel1-1411	46643386	CTCTTGAGGTTTTGACTTCATGCA	24	59.723	TTTCTGTAGTCTGCAATGTTGAGC	24	59.786	227
>Cs-InDel1-1412	46644909	TACTGGTATTAGACGTTCCTCcac	24	59.358	ACCACTACCAAATCATTCTCCCAA	24	59.956	241
>Cs-InDel1-1413	46649039	ttgtgtgtgtgatgatttctctcg	24	59.551	ctgcaatgttcgattcttcctctc	24	59.966	276
>Cs-InDel1-1414	46731170	gcgggataatatgactccttctgt	24	60.021	gttgtgctctcccttttccctata	24	60.081	294
>Cs-InDel1-1415	46797615	tgagttgggtatcgctgttcataa	24	60.081	tatcgtcggtttatggaagggttt	24	60.081	287
>Cs-InDel1-1416	46811207	ATTCTAGGCCACACAAACCCTTAT	24	60.017	GAAGGGTACTGTTGAGCTTAGACA	24	60.021	184
>Cs-InDel1-1417	46838723	cattccactgtgttgacgatactg	24	59.908	gggagtttgttaggttttatgccc	24	60.082	212
>Cs-InDel1-1418	46853394	gctccccatactagttgagacaaa	24	60.081	gcactttcaaccctataaatccca	24	59.046	248
>Cs-InDel1-1419	46928921	ggagtaggtctggaaggtttgaat	24	60.019	cttcccggggacttaaactatgaa	24	60.081	262
>Cs-InDel1-1420	46952038	ggcaacgactagtaactaatcatca	25	58.729	taagatcttgcgaactgatagggg	24	59.961	147
>Cs-InDel1-1421	47041493	agctctccttgatttgacctgatg	24	60.626	GTTCCTttatcctggcttgcattt	24	60.081	288
>Cs-InDel1-1422	47048105	ctttcatacaacggttccatacgg	24	59.966	ctgtaaatccacctcaagctcctc	24	60.921	204
>Cs-InDel1-1423	47075202	GCGCTCTCTGTTTCAAGTTAAAGT	24	60.025	tccTTATTCAACCGGGAAAGCTAC	24	60.625	203
>Cs-InDel1-1424	47313600	TTTCTGGTTGCTTTTGACTTTCcc	24	60.383	CAGTCTTCCAAAACCAATCCCTTG	24	60.262	284
>Cs-InDel1-1425	47316184	CTCCTCTCACAATTCTCCACCATC	24	60.683	atgccagtctaaatccagtgaact	24	60.019	298
>Cs-InDel1-1426	47477571	cccaatgtcctaaacttcttgcaa	24	59.719	TGAGCTTTATCTTCaacttggacg	24	59.309	208
>Cs-InDel1-1427	47497019	tggtgtggcATTTTAtctagcaac	24	59.842	ttgccatggttaacttgttgacag	24	60.202	225
>Cs-InDel1-1428	47512159	atccgaattcttctatccatcgca	24	60.021	ccatgagtgagaagcttgcttaag	24	59.905	200
>Cs-InDel1-1429	47522616	gctaagtgaaatgagtactccacc	24	59.129	agggaccgatattgaactttgaca	24	60.02	295
>Cs-InDel1-1430	47530202	aagtcttatacagtcgccaccatt	24	60.081	aggaacgttcattagcaagttagc	24	59.608	111
>Cs-InDel1-1431	47539096	GGTTGATCCCACTTTCCTAACAAG	24	59.541	GGATAGATGCCTCCGTTATGAAGT	24	60.021	289
>Cs-InDel1-1432	47548293	agctcagcaatatagatccatggt	24	59.465	gccacttttccaattctaacca	22	57.135	294
>Cs-InDel1-1433	47601078	TTGAAATTCGATAGGCAGGGTCAT	24	60.385	GCAAAGCATAACACAAGAAAACCG	24	60.085	291
>Cs-InDel1-1434	48788138	TCCACAATAACCTAACGACCCAAA	24	60.202	GATGTGACTGTAGTTGGATCCACT	24	60.081	285
>Cs-InDel1-1435	48832361	tcttatctattgaaagcgggatggt	25	59.928	tatccaaacttacctccgcagaaa	24	60.02	241
>Cs-InDel1-1436	48855003	tagcatcaaactgagttcctggaa	24	59.958	TATCTGATGCGACTATCCGGTTTT	24	59.961	289
>Cs-InDel1-1437	48887277	GACCACAGATGATGATGAACCCTA	24	59.898	CTCATCCTTCTTCGACATCATTGC	24	60.025	252
>Cs-InDel1-1438	48902471	CGATGTTTGCCTTCAGTGATTTCT	24	60.083	GTCTCCAATTCACCAACCTCTAGT	24	60.02	288
>Cs-InDel1-1439	48905155	GCCAGCAGAATAGTATGACTCCTT	24	60.202	TAGTGTTGAGAACTTTCCCACACA	24	60.081	167
>Cs-InDel1-1440	48912549	agagagatatgtggctaagctgat	24	58.914	GTGCAACCCTTCTAAGTGtcttat	24	58.754	276
>Cs-InDel1-1441	48916949	GTTATCGACATGTCTCAGCATATgg	25	59.653	GACATGTCGCTAAATATTGCAAACG	25	59.83	219
>Cs-InDel1-1442	48917161	CGACATTTAGCAGTTTCATCCAAC	24	58.911	ACGACCTATGAAATGCTCCAAAAC	24	59.844	243
>Cs-InDel1-1443	48917867	TGAGTAAGGACATGCACCATTACA	24	60.02	GCTTATTTCCCACTTTCTCCATGG	24	59.901	145
>Cs-InDel1-1444	48978499	caacaaactcccacttgcactaat	24	59.962	ctatacatttgtggcagtgttcca	24	59.3	276
>Cs-InDel1-1445	49045755	gtcggaaagtgaagaaccatttgt	24	59.964	actaATTTGATaacctctggccga	24	59.837	174
>Cs-InDel1-1446	49064899	acaggatcaagtatgtgaaaagggt	25	60.222	ATAGGGATTTCTTtggtgactcac	24	58.499	276
>Cs-InDel1-1447	49067007	TGATTAGAAGCTTGTGGGGAGAAA	24	59.957	GCAACAACAAACAAAGTCAAGGTG	24	60.143	164
>Cs-InDel1-1448	49081846	tgcagcggaatattatgactcctt	24	60.202	gttgtgctctcccttttccctata	24	60.081	275
>Cs-InDel1-1449	49083679	tcatttgcttcatggtatcagagc	24	59.422	GGTCGGAGGTGAGAATAGAAAACT	24	60.082	153
>Cs-InDel1-1450	49242564	atccacccctaaatgtacatccat	24	59.33	gtcatcaaaagaccacaaccacat	24	59.962	163
>Cs-InDel1-1451	49293732	CCCCAAGCTCAAGATTCTCATTAA	24	58.804	GAAGGTTGGGTGGAAAATCGTAAA	24	59.721	215
>Cs-InDel1-1452	49325321	ctagccaccactttatttgcgatg	24	60.496	caaggagcgaaaacgatatgcc	22	60.286	192
>Cs-InDel1-1453	49327194	ctgctgggaattaggcgaaga	21	60.134	ggagtccgaggaagaagaagaaat	24	60.081	286
>Cs-InDel1-1454	49451037	CTATTGTTGGGGATGTTAAGTGGC	24	59.902	gtGGCAAGATTATCTGTGGTATTAGTG	27	60.042	261
>Cs-InDel1-1455	49474583	AGATTACTGGCAGCCTGATATGag	24	60.02	TGTTTCTTAGTTCCAACGGCTCTA	24	59.961	153
>Cs-InDel1-1456	49482020	CACGAGATCCTTTGAATTTTCCCC	24	60.142	ATGGGAAAATCATGGCATCAGTTC	24	59.9	264
>Cs-InDel1-1457	49482726	TGATTTACGACCTAGAATGCCAGT	24	59.838	TCCCAACCCCATAAATGCATAGAA	24	60.079	272
>Cs-InDel1-1458	49490676	GACTTTCAATGTATAACGGGCAGG	24	59.965	TTTGGTTCCATTTAGTGTTCAGGC	24	59.961	246
>Cs-InDel1-1459	49508265	GGGTCTCATTTTGTTGCGGATTAA	24	60.082	ATGCCCATGTACATAGCTCAATCT	24	59.957	141
>Cs-InDel1-1460	49512363	ccatataaggaaattgggcatcact	25	59.223	gcaagggcgaaattgtaaagaa	22	58.092	233
>Cs-InDel1-1461	49540905	GATAACATCTCACTTGCCCAATG	23	57.821	TGGCCGAGGTACATAACATACAAA	24	60.081	221
>Cs-InDel1-1462	49576201	TGGTTTTCTGGTTTTCTGTCTCTG	24	59.36	AATATGTAGAGGAGGTTGCTGCTT	24	59.835	261
>Cs-InDel1-1463	49580100	CCAATAGAGAATAAGCGGGGATGA	24	60.02	ATTATCACAAGGTCGGTCACTCTT	24	59.777	289
>Cs-InDel1-1464	49664726	CGGGTCCAGATGATAGAAGATCAG	24	60.082	GTCAAGTTCAATGTGCTTTGTCCT	24	60.202	284
>Cs-InDel1-1465	49676638	ATCTTcccctctcttcttttctcg	24	59.839	AGGGACCGAATAACTATTGACGAG	24	59.962	234
>Cs-InDel1-1466	49700130	TGATACCAGCACAAGTACAGGAAA	24	59.959	tcagctttcatctttcccttacct	24	59.71	300
>Cs-InDel1-1467	49729333	ccactctctctctcttcctcattg	24	59.902	cagcggaattaaatgactccttcc	24	59.964	240
>Cs-InDel1-1468	49799799	cggcattttagtcttttccttggT	24	60.022	gccgaaagaaagagagagagagag	24	60.439	182
>Cs-InDel1-1469	49804340	gtgttagctttgccatcagatcaa	24	59.843	tcgcacttctcaccgtaaagataa	24	60.083	221
>Cs-InDel1-1470	49806216	ctggaggaacaataaggtggaaga	24	60.019	aaagcggtcattacaattatcccc	24	59.417	134
>Cs-InDel1-1471	49806841	ctctctctctctctttctttcggc	24	60.439	AAGCACCACAAATCAACTACAAGG	24	59.962	258
>Cs-InDel1-1472	49929266	CCGAGTGTTCAATTTGGCTAACTT	24	60.023	GCTACTACTGCTACTACTGCTACG	24	60.084	262
>Cs-InDel1-1473	49932776	TAAAATTACACGAACCTGCAACCC	24	60.023	GATCTTCGATTGGATGCTTGGAAG	24	60.024	268
>Cs-InDel1-1474	49965853	catttcaaaatCCCTCAGACGCTT	24	60.083	tctgtacgggaatTTTGAAGTTGC	24	60.024	262
>Cs-InDel1-1475	50106009	ctTTGATCACTGGACCAACATTCC	24	60.083	cttggacatctcttgctgaagttc	24	59.846	200
>Cs-InDel1-1476	50106745	gtgcattcataaccgatttcttacc	25	58.801	AGACCAGAAatgggaaacttgcta	24	60.203	290
>Cs-InDel1-1477	50207459	AAGAGAAATGAGGAGAGGAGAGGA	24	60.017	tctctctctctctctctctctctct	25	60.104	270
>Cs-InDel1-1478	50243093	AACCATGAAGAGCTCCATTAATGC	24	59.66	TGGTTCGTGGCTATGATAGAAAGA	24	59.596	204
>Cs-InDel1-1479	50247347	ATTAAGAGGTAGACACACGGACTC	24	59.601	ATGAATAATGCAGCATACCTCGAC	24	59.307	217
>Cs-InDel1-1480	50291089	GGTTATGATTGGATGTATGGGCAC	24	59.782	cccaaagatcgtatgCTCAAAGTC	24	59.965	207
>Cs-InDel1-1481	50292376	TCGGGATGTTACTACCATTACCTG	24	59.657	CTTACCCACCAtatcagcataggt	24	59.713	298
>Cs-InDel1-1482	50293605	GCCAGTTTCCAAAGCACCTTATAG	24	60.142	TTAGTTCTCGGTAGTCAATGCACA	24	60.022	178
>Cs-InDel1-1483	50314821	agagtcCACTAGCTTTGTTTATGC	24	59.062	GCAAAGAAAAGTGAACAGAGTGTC	24	58.969	211
>Cs-InDel1-1484	50315166	GACACTCTGTTCACTTTTCTTTGC	24	58.969	aGTAATTTGCCTTCCCTGATGCTA	24	60.08	249
>Cs-InDel1-1485	50335680	ATGAGGCAGAAAATCCCAAACAAG	24	60.021	GACAAAACAGCCCAACCTAAATCA	24	59.961	204
>Cs-InDel1-1486	50442303	tcatgctgctttgtagtcttaggt	24	60.02	ggatgtagttgaatttgtggccaa	24	60.022	161
>Cs-InDel1-1487	50495968	cctaatggtggcgactgtataaga	24	59.961	tttccaaggtcttcagcaaact	22	58.369	201
>Cs-InDel1-1488	50504736	AAGCTATGGTGTCTgtagaactcg	24	60.142	ccttcccagttaagTCCAAGTACA	24	59.959	277
>Cs-InDel1-1489	50535456	tgctgtttagtgggagtaatgagt	24	59.714	ccgccagagtaatcaccatcttat	24	60.263	176
>Cs-InDel1-1490	50549838	tagaaggtaaggGCTTCAGGTTTC	24	60.02	ctccttccattcagatctctagcc	24	60.021	272
>Cs-InDel1-1491	50595652	gttcttcctctcaagctctctctc	24	60.142	TGCTGGAAATGCTAAGGAAAACTC	24	59.782	164
>Cs-InDel1-1492	50600610	tgtcgtcagcacagtggaaa	20	59.823	tccaagttcaatatcggtcccttt	24	60.019	213
>Cs-InDel1-1493	50613970	CGTATCAAAGAGTCCGACCTGAAT	24	60.44	TTTTGGGACTCATGTATTTTGGGC	24	60.021	233
>Cs-InDel1-1494	50626223	gaagggaccgatattgatcttgga	24	59.96	cccaagatgtaagtattccCCAGA	24	59.588	200
>Cs-InDel1-1495	50838837	cggaaagtgaagaaccatttgtgt	24	60.202	aaattcccgaaccactttgatgtc	24	60.022	182
>Cs-InDel1-1496	50930533	GTTGTTGGACAGGTTTGAAGAGAG	24	59.964	TAACCGGACCAAACTTAACTTCCA	24	60.142	255
>Cs-InDel1-1497	50953830	gggCATCAACACTTACgtcaattt	24	60.321	GCATATTGTAGTGGAGTTCatgc	23	57.899	141
>Cs-InDel1-1498	50957961	TCAATCTAACAACCTTCTACGCCA	24	60.021	GAAGCAAAAGCAAGACAACCAAAG	24	59.967	299
>Cs-InDel1-1499	50960591	CTCCGTATCACACCATCTTACACT	24	59.902	AGCCTTTATCTCCAATGCtacgaa	24	60.142	297
>Cs-InDel1-1500	51002228	AACGTCGCTAGAAAAGTCACCTAA	24	60.262	accagTTTGAGTTCTttcgtgt	22	58.393	239
>Cs-InDel1-1501	51002798	TATCTAGCACGTACATTGGACAGG	24	59.962	TCTGTACTTGACCTTGCTACAACA	24	59.9	196
>Cs-InDel1-1502	51057349	TCCACCTTGTTGCTTATTACTCCA	24	59.958	AATGATCCTTGGCTAATCTTGGGT	24	60.079	177
>Cs-InDel1-1503	51058216	GTTTCTTCCCTTCTTTCTTCCTGC	24	60.023	GAGGGAAGACGTACTGTACCAATT	24	60.082	277
>Cs-InDel1-1504	51067139	GTGCATGTTGTATAGTGGTCGTAC	24	59.733	gttcagccttcacctttcctttac	24	60.023	188
>Cs-InDel1-1505	51137756	ttaattaccatagctctgaggcca	24	59.342	gaagaatccaaacagcTGAAGGAG	24	59.844	229
>Cs-InDel1-1506	51451097	ATTTGTGAAAATAGCCCGTGAGTC	24	59.844	AGAAGCTTATGTAATCCCCACTGT	24	59.525	269
>Cs-InDel1-1507	51455330	ctgcaaccactttagaaacccaaa	24	60.142	AACCCAACTTGAGCTCAacatttc	24	60.202	233
>Cs-InDel1-1508	51474151	ataggtgaaaatgccctgtttgtg	24	60.021	gtcattatatttcgctgcacccaa	24	59.964	272
>Cs-InDel1-1509	51515878	caagggcgaaactgtaaagaaaga	24	59.725	ggcctcacttttgcaattttgttg	24	60.496	219
>Cs-InDel1-1510	51516678	ggacaacgctggattcttatcttg	24	59.965	ccaaggtcttcaacaaactgatatc	25	58.154	145
>Cs-InDel1-1511	51529575	tggaagggaccgatattgaacttt	24	60.019	tatgattagcgctcccactcaatt	24	60.202	231
>Cs-InDel1-1512	51574396	ATTCACAGAACTCCCATTGTCGAT	24	60.324	catTACATTCACAGAAGAGGACGC	24	59.967	127
>Cs-InDel1-1513	51574668	taacctcccaaacctcatcaTGTT	24	59.956	GGACatctctacgagtggatcaaa	24	59.902	271
>Cs-InDel1-1514	52212072	AGATATTAAGGGCCCAAAACCAGT	24	60.017	GATGGCTTGGCTGATTGTAAAGTT	24	60.082	152
>Cs-InDel1-1515	52213471	TCAAAGCCATATAACCCTCCTTCC	24	60.141	GCTCATGTTTGGTTCTCTTCCTAC	24	59.607	286
>Cs-InDel1-1516	52343069	CGAGTCTTGTGGGATCCTAAACTA	24	59.598	CGATTACCGTTGATCTCATCCAAA	24	59.191	242
>Cs-InDel1-1517	52510944	agcaaaggttTCACGGTGATTAAG	24	60.023	ACATGGGATCTTAGACACACACAT	24	59.774	249
>Cs-InDel1-1518	52544610	gcactctcagtcatatagaacgct	24	60.261	tggaatctatagcttctatctggcg	25	59.874	293
>Cs-InDel1-1519	52546700	AGTTTGCCTCCTCAATGACAGTAT	24	60.019	GCCAATACAACTACTCGTGGACTA	24	60.142	250
>Cs-InDel1-1520	52548732	cGAGAGCTGAACAAGTTAACCATC	24	59.908	GGCCATACTTAGTTCGAAAAGCTG	24	60.202	168
>Cs-InDel1-1521	52562726	CTGGAGTCTGACATGAGGAATCAA	24	60.081	GTAAAACGTGACTCTCTAatggcc	24	59.671	284
>Cs-InDel1-1522	52599329	gctatgatgtgtgaatgctggtac	24	60.025	tacatgatcacacgagatacaccc	24	59.962	156
>Cs-InDel1-1523	52660389	CTCCAACCAGACATCATTGCATAC	24	59.964	AGCTGAGTCATTGATGTTGTCTCT	24	60.02	202
>Cs-InDel1-1524	52785499	GTCCCGGGTTCTTACtaacattct	24	60.081	ATggtaaccctgatcacaaatggA	24	60.018	268
>Cs-InDel1-1525	52806653	gccagggTCTTTAgtaattgggta	24	60.08	cccacaaatacaaacggttcttca	24	59.963	288
>Cs-InDel1-1526	52881012	cattgaagcagcggaataatgtct	24	59.964	TCTCTATAaccgaccctctctctc	24	59.959	285
>Cs-InDel1-1527	52883480	GCTATCCGACAAGTCACTCATTTG	24	59.967	CACCCAACAATTTCTCGAGATGTC	24	60.143	148
>Cs-InDel1-1528	52921003	actcaccctgttatgacttgaaaga	25	59.928	gcttgcttgcactagagtatgTAA	24	59.13	292
>Cs-InDel1-1529	52924889	atattagtgcaagtgggagttcgt	24	60.081	atgccagtctaaatccagtgaact	24	60.019	281
>Cs-InDel1-1530	52976286	atttgagaagacggcagacaagat	24	60.564	gggaaactaaggaaaagaggaatgt	25	58.989	245
>Cs-InDel1-1531	52980150	ACAGAAGATCGAAATGCCCTTGTA	24	60.323	ACTAAAAGGAAGGTCGAGTTAGCA	24	59.717	286
>Cs-InDel1-1532	52986511	GTGGAACTAGAATCAGGTACATGT	24	58.021	GCCTGTTGTACACTTGTAGCATTA	24	59.306	219
>Cs-InDel1-1533	53073782	ctataatggcgcaaactaggtgtg	24	60.025	tggagttgcagaaagaagaaatcg	24	59.786	198
>Cs-InDel1-1534	53108201	CTTTGCAGAGGTCCTTTTCAAGAA	24	59.661	TGAAGTTGATTAGTACGGGAAGCA	24	60.021	277
>Cs-InDel1-1535	53108682	GTTTGATGGACACTGCATTGATGT	24	60.321	tgtgactaaaaggttcCTGGCTAA	24	59.897	280
>Cs-InDel1-1536	53110153	GATGTTCTGGTATCTTGGCGTCC	23	61.292	CCACAAATCGATACAAACACATACG	25	59.043	284
>Cs-InDel1-1537	53114563	TCTCTCTCTTGGCACGTACATTAG	24	59.903	aaccgacgctgaaaaggcttaaaa	24	61.987	295
>Cs-InDel1-1538	53140616	TCAGATTCAAACCCAGAGACAGAG	24	60.021	tgTAGGGTCgacttctttccaatt	24	59.959	231
>Cs-InDel1-1539	53142551	caaATATATGTGTTGCGGCAGGAT	24	60.023	gcgagtggatcctaaacaaaacaa	24	60.024	194
>Cs-InDel1-1540	53150457	taagatagcacctgagttcaagca	24	59.777	GATGCCTCTACTTCCAGACGTaaa	24	60.142	292
>Cs-InDel1-1541	53153222	cgcatagcaagtaggaatgacaag	24	60.025	acgggacagatatcagtttgttga	24	60.021	97
>Cs-InDel1-1542	53160716	TTGCATGAAACACACACTGAGATC	24	60.024	CTCCTTTGGCAAGTAGTACAGGAT	24	60.081	190
>Cs-InDel1-1543	53177625	TTGCATGAAACACACACTGAGATC	24	60.024	CTCCTTTGGCAAGTAGTACAGGAT	24	60.081	190
>Cs-InDel1-1544	53275733	TGAAGACAAGTGGTGGTGTAATCT	24	59.897	TGGCAAGTACAGGATAATTACAAGC	25	59.411	144
>Cs-InDel1-1545	53317953	tttcttcttcctcttcaatgggGT	24	59.894	GAatatcatccagttgacctccga	24	59.961	262
>Cs-InDel1-1546	54159980	CTCTACCCTTCAACAGATCAAGCT	24	60.081	AAAGCTGCCATTAAACCTGTGATC	24	60.082	228
>Cs-InDel1-1547	54200547	GCCCTTTGTCAGATTTTAGCAGTT	24	60.022	TAGGTCTAACTTCGAGTCCAATGC	24	60.142	181
>Cs-InDel1-1548	54211164	ggaagggaccgatattgaactttg	24	59.664	tatttatgttagcgctcccactca	24	59.9	226
>Cs-InDel1-1549	54222341	GCATAGATGGGAAAGGAAAGAAAAG	25	58.432	CAATATGAGCCGCCAATGTAAGAG	24	60.084	169
>Cs-InDel1-1550	54222573	CTCTTACATTGGCGGCTCATATTG	24	60.084	TGTTTCCTCATTGCCCAACCTATA	24	60.018	197
>Cs-InDel1-1551	54229949	GCGACACCACCCcgatttt	19	60.97	gagccatggtaattaatttgcttgc	25	59.765	268
>Cs-InDel1-1552	54421464	GGCATTTACACTTTGACATTTCGC	24	59.91	GGAGGAAGGAAGTTTGGAAAAGAC	24	59.721	294
>Cs-InDel1-1553	54489468	GTGTCCGTTCGTACCAATGTTTAA	24	59.789	CAATTCAGCGCCTCATCCATTAAG	24	60.556	143
>Cs-InDel1-1554	54497447	CAGACATTGTAATCAGCAAGCTACA	25	59.648	TACCACACCAGTATCACTTTTCGT	24	59.961	233
>Cs-InDel1-1555	54531652	CACCAAAAGATACAGGAATGGCTG	24	60.142	TGAGAACCTTCCAGTTTGTGATCT	24	59.897	249
>Cs-InDel1-1556	54568556	ataacgttGTTCTTTCGCTCTTGG	24	60.084	cTCATGGACGACTAGATTCAAGGT	24	59.901	261
>Cs-InDel1-1557	54579165	tactagctcccaagtcacaaagaG	24	59.779	GCAAGATGATggtcaattctggag	24	59.964	286
>Cs-InDel1-1558	54756351	tctgggatggtgtttactcttgag	24	60.02	cacagagtagtaccagaggctttt	24	60.021	189
>Cs-InDel1-1559	54762379	AGTGTCTTTCTTGTTGCTTGTTCC	24	60.142	GAGGGGACAAGAAGCTCTATAGTG	24	59.961	300
>Cs-InDel1-1560	54796638	gGTCAGATGATCACGCTAAGTACT	24	59.963	TGTACTTTAAATGGCGATCacctg	24	59.366	123
>Cs-InDel1-1561	54807582	AGTGGTagctcaatcatagtgtgg	24	60.142	gaggccagttgtcggaattatttt	24	59.842	283
>Cs-InDel1-1562	54820244	TCCaacaatcctactacttcaagct	25	59.752	ggacaccggaaatgcgaaatataa	24	59.726	274
>Cs-InDel1-1563	54863488	ctaaatcacttcccggggacttaa	24	60.081	acaggtctagaaggttttgtgtga	24	59.837	262
>Cs-InDel1-1564	54904431	actaaagattctggctgccacata	24	60.08	atgtaaaggtcagggatgctttca	24	60.264	250
>Cs-InDel1-1565	54906962	gtaccgatgtgacataGTCCGATG	24	60.848	ttagttcctagtttaagtccccgg	24	59.533	238
>Cs-InDel1-1566	54981927	ATGTTGTGCCCTATGAATCTTCCT	24	60.08	GGAGAAGACATTAGTGGTGCAGTA	24	60.082	221
>Cs-InDel1-1567	54990375	agagtcaaagctaccatccattga	24	59.774	ctaatggtggcgactgtatttgac	24	59.966	191
>Cs-InDel1-1568	55100664	TCAGTTAATAATCGCACGCACATC	24	60.026	GATCCTGGTTCGTGAAATTGATGG	24	60.202	215
>Cs-InDel1-1569	55103217	GCACATTAATCGCACTACCAGAAA	24	59.906	ACTGACTGCTGTACCTGTAATTGT	24	59.96	218
>Cs-InDel1-1570	55144420	tagcccttccggtacaagatttag	24	59.9	AGCAACCATGGATGAGAAATTTCG	24	60.142	241
>Cs-InDel1-1571	55148401	AATTTAGTCTAGTGGTACTCCCCA	24	58.403	CGGAGAGATCAACAGTAATGCCAA	24	60.919	169
>Cs-InDel1-1572	55153680	gaaagagagagaggctagAGAGGA	24	60.141	acccctttagtgccctttatgtta	24	59.707	240
>Cs-InDel1-1573	55162889	tccacaggtacgttaaatgaagga	24	59.716	ttagagtaagtgggaagcacagac	24	60.021	295
>Cs-InDel1-1574	55258204	ACGGTAAGTGAATCATCCCCTTTT	24	60.264	TCTGAGGACTCTGGAGAATAAACT	24	58.415	272
>Cs-InDel1-1575	55262503	TTTGAGTAAGGCACCTGAGACTTT	24	60.141	CTTTGGGCGACATGAGATAAGAAG	24	59.728	299
>Cs-InDel1-1576	55262860	AGGCTTGTCAGACACTCTAAGAAG	24	60.022	tcaaacTCAGCtacctcttcttct	24	59.164	222
>Cs-InDel1-1577	55269797	CTCCTAAGCTTTCGTTCCCaaatt	24	59.541	TCTTAGAATCCACGCGTAGTTCAT	24	59.903	300
>Cs-InDel1-1578	55273166	GGAGGAACAGGACCATTTGATTTG	24	60.082	TGAAGAACTTGGACCTTTCATGGA	24	60.141	157
>Cs-InDel1-1579	55376900	AGGAATGTATGCCTCACGAAGAAA	24	60.323	GAAGACAAAAGCGACCCATATCAG	24	59.965	178
>Cs-InDel1-1580	55419070	TGACCTAGCAGCTTTTAATCTCGA	24	59.84	TGTTGCTAATTTACGAtccagtgc	24	59.906	257
>Cs-InDel1-1581	55504504	CGTCAGAGAGAGAGAagtcgaaat	24	59.906	CCTACAACAACTACAGCAAGCAAA	24	59.964	296
>Cs-InDel1-1582	55505130	gtgatttaggagcctgtaattcgc	24	60.025	gcttactaacatgcacgctaaaca	24	60.143	135
>Cs-InDel1-1583	55553794	GAGTGAGCTAGAGGACCTTGTAAG	24	59.903	AATTCTGGTTGTGCTTCTTATGGc	24	60.082	293
>Cs-InDel1-1584	55610994	actggaccgatattgcaactaagt	24	60.081	agcactcccactcaatcaaactat	24	60.019	235
>Cs-InDel1-1585	55680070	CGTCATTGTCGTTAAAATTTGGGC	24	59.911	TGGTGTTCATCATAGTCTTCCACA	24	59.714	186
>Cs-InDel1-1586	55681174	TTATCTCCACTTTCGTCAGCTTCA	24	60.021	CAATTGAAGTTGCTCTGCCTCAAT	24	60.322	91
>Cs-InDel1-1587	55730418	CAAGTTCTAAAGAGTCAGCCAAGC	24	60.084	CACGATTTGATGGATGTGTGTCTT	24	59.845	172
>Cs-InDel1-1588	55750826	ttggtgataatggtggaggttact	24	59.462	caaatcgctcAATCTCCGTaaaaga	25	59.937	240
>Cs-InDel1-1589	55765322	atagattAACTCCGGGTCTGGTTC	24	59.656	gaacccggacTCAAAATTGGATTT	24	60.021	288
>Cs-InDel1-1590	56467073	AAACAATGGGAAGGGCATACAAAG	24	60.02	TGTCAAATCTACCAGGCCTTGTTA	24	59.958	264
>Cs-InDel1-1591	56494274	AGCATACTTCAAGTGACTAGGCAA	24	60.02	TAGGAGGCCATTTGAATCTTTGGA	24	60.018	112
>Cs-InDel1-1592	56507730	cctttcacctgtctctcgagtaat	24	59.841	tccatcCTCTCATCCTGCATAATG	24	60.02	273
>Cs-InDel1-1593	56558999	TATTGGGTTGGGTTGTgatacgtt	24	60.507	CTTGTACCTCAGCTTGACCAGTAT	24	60.081	232
>Cs-InDel1-1594	56561732	caggcgaatagtaagcaaaggatg	24	60.025	ccacgcatagaacttagaattgca	24	59.667	297
>Cs-InDel1-1595	56567057	AAGACATTGTTAGGTGGAGGCTTA	24	59.711	CTTAAGGCAATGAAATACCAGGTAC	25	57.972	293
>Cs-InDel1-1596	56567690	TCAGTAGGTATGTGTTGGAAgcat	24	59.775	TCGGAGATAGAGAAGGTACGCTA	23	59.677	262
>Cs-InDel1-1597	56592438	CCTATGGAGACTGAGAACGTTGAA	24	60.082	CCACACGACAAAACTAAGGAATCG	24	60.377	246
>Cs-InDel1-1598	56595453	CTTTTCGCCTTCCTCTTACCTTTC	24	59.846	CTTGAAGATTCGGGAAGAGGAGAA	24	60.081	199
>Cs-InDel1-1599	56679690	GTGTCGCATGAGTTCACACG	20	59.838	cgatgatttgtgttgatttggatgg	25	59.483	296
>Cs-InDel1-1600	56699605	ctaacgcccagtaagaagagctat	24	59.962	gtctgatcaacatgagtgggagta	24	59.84	283
>Cs-InDel1-1601	56700059	atcacaagttgtactcacccatga	24	59.958	caactgaggtaagaagagtggaca	24	59.961	285
>Cs-InDel1-1602	56738119	GTTGCTGCTACTGTTATGTTGTGT	24	60.024	cacaactcaaccaaatcacatcca	24	59.962	250
>Cs-InDel1-1603	56889084	AGGAACTCAAGACAAGACTCCATT	24	59.651	ACGATAAACCGATTTCAGGGAGAA	24	60.081	282
>Cs-InDel1-1604	56896522	ACCACTACTCCTACGACCTTCTTA	24	60.019	AGCTTCTATGGAAAACTGGGTCAT	24	60.018	271
>Cs-InDel1-1605	56936671	tacctcatttcatcacccttcgtt	24	60.02	TCGCAGAAGTTTCAAACACTAGTG	24	59.73	240
>Cs-InDel1-1606	56958351	CGAAGAGCCTGGGAATGTAAAATC	24	59.964	TGAACAACAAGATCACGGATACCT	24	60.021	182
>Cs-InDel1-1607	56974654	CAGTTTGGGCGGTTTGATGAA	21	59.66	tcAACATGTCGCCTAGTACTGTG	23	60.367	252
>Cs-InDel1-1608	56976674	TCGTAGTGAACCCATATAAACCTGA	25	59.342	TCCTCTCCCTTCACCCTATAATGT	24	60.078	204
>Cs-InDel1-1609	56979422	GAGGCCTTTCATCTTCAGGTATCT	24	59.898	TTCTCGATCTAGTTGGCTTTTGGA	24	60.021	297
>Cs-InDel1-1610	56983185	ctAGGTCTAGGTTGTGAGTGCTTT	24	60.021	CCCCACCAGAATCTAGAAATGAGT	24	59.835	269
>Cs-InDel1-1611	56984287	GGAACAATGCTCTTTTCAACCGTA	24	60.024	TAGTTTGGGCTGCTTGATAATCCT	24	60.08	96
>Cs-InDel1-1612	56997144	acagtttggtgctttcattgagag	24	59.963	CGTTGTAAGCCATGGAGaaagttt	24	60.023	103
>Cs-InDel1-1613	57008387	acacaacaacaaaatcagAGCTCC	24	60.202	TGGAGCTTGTGTGATTTTGAGATC	24	59.543	255
>Cs-InDel1-1614	57012427	tgaattggggaacgacattttctg	24	60.022	aaattttgggtgagtctgCAGAAG	24	59.962	264
>Cs-InDel1-1615	57028394	ACTTAGTGGCTCTTTGTCGATGAT	24	60.081	tgtatCATGACGAGGACTCTTTCA	24	59.295	282
>Cs-InDel1-1616	57053453	TTTATCGCTGATCCCACATCAATG	24	59.484	TCACCTGATGTaactgttgggatt	24	59.957	280
>Cs-InDel1-1617	57086515	GACCAAACAAAAGCTAACCCATCA	24	59.961	ACTAAGGGTTCATCGTCAAAGTCT	24	59.716	116
>Cs-InDel1-1618	57093560	ttcctcattgcatccaccatagaa	24	60.08	atgatgatttcctttgagcttggc	24	60.142	297
>Cs-InDel1-1619	57096464	GTCCATGGAAAAGTTTGTCTCGTT	24	59.964	TGCAATAGGTCAACTTCTCGATCA	24	60.082	300
>Cs-InDel1-1620	57102529	TATCAAAGGGTATGGGTTACGGAG	24	59.654	TTACCACACCACTACTCCTTAAGC	24	60.021	203
>Cs-InDel1-1621	57127291	ggttcgaagccaacatacatatct	24	58.943	tagttcctaatttaagtccccggg	24	59.59	232
>Cs-InDel1-1622	57128083	aagcatgcaacctatccattttcc	24	60.142	tctcaactctctctctatttcggc	24	59.663	184
>Cs-InDel1-1623	57141051	tgatacttaggttggtggtttcgT	24	59.959	acgttcatagggacggtactattg	24	59.963	207
>Cs-InDel1-1624	57151622	GCAGTTCAGAAAGCAAACACTACA	24	60.202	TTTCACCATCCTTCTTTGCTAAGC	24	59.782	290
>Cs-InDel1-1625	57226886	ATGACCTTACCTTACCCATTTGCT	24	60.017	GGCCTAGATACTTACGAGAAGCTC	24	60.083	294
>Cs-InDel1-1626	57339478	ttagcgctctcactcaattgtact	24	60.082	ggcaaagtttaccagtatcggatg	24	59.965	274
>Cs-InDel1-1627	57343580	TACTTACTGCACGTGGAATGGTTA	24	60.021	TTACGCCACTTTGTAACTCTGTGT	24	60.681	199
>Cs-InDel1-1628	57351586	TCAGAGCTGGTATGAATTGATCCC	24	60.202	TCTCTCCCCTAAGTGAATTTGACG	24	60.082	154
>Cs-InDel1-1629	57354661	TACCATTACAGCAGTGAGAGCATT	24	60.081	AGCCAAGTAAGTTTTCAGATTGCC	24	60.022	183
>Cs-InDel1-1630	57360998	cagagtgcagaATTTGGGATAACA	24	59.298	ACTTAGAGTCTCTGATCGATGAGT	24	58.319	182
>Cs-InDel1-1631	57495233	TTGCCAAACGACACCTAAgg	20	58.4	CCGGTTTTGTACAAGTAAGCAAGA	24	59.726	217
>Cs-InDel1-1632	57496103	TCTTGCTATTCTTTGTAGGCTCTGA	25	59.812	GGGAAAAGAATTCGTGGTCAACAT	24	60.022	248
>Cs-InDel1-1633	57540278	ACTAGTTGGGGTCTAACATGCTTC	24	60.324	GCCTCTGTATAAATTCCCAACAACC	25	60.164	186
>Cs-InDel1-1634	57550739	CGTGTCATACTTTCCACTGTTGTT	24	59.727	CCTGCAATTTCAAACCAAACAAGG	24	59.965	127
>Cs-InDel1-1635	57562757	ctctagcccttgattcctttctgt	24	60.081	ttggcttcaggaaacacatACAAC	24	59.963	249
>Cs-InDel1-1636	57572460	TGGGTGAAATTTGAGAGAGACACA	24	60.142	tctctctctgactTTCCCTCTTCA	24	60.203	259
>Cs-InDel1-1637	57572572	TGGGTGAAATTTGAGAGAGACACA	24	60.142	tctctctctgactTTCCCTCTTCA	24	60.203	259
>Cs-InDel1-1638	57572683	GTGAGATCGTGAAGAGGGAAagtc	24	60.912	GTTGTTGGCTAAAAGTGAGGTCAA	24	59.903	289
>Cs-InDel1-1639	57573766	TGAACCCTACATACTCAGATTCAGT	25	59.042	AGACAAGGTGATTTCTAGCTACGG	24	60.142	275
>Cs-InDel1-1640	57574765	caccgttacCACTTtcgttaactc	24	60.085	ACCATAGCTAAGTGAACCAGTGTA	24	59.224	230
>Cs-InDel1-1641	57591917	AGAAGGCAGCTCTAGAGACTATCA	24	60.141	cactcacttctcagatttcgtatca	25	58.674	292
>Cs-InDel1-1642	57606117	ATGGACCTGAACCGTAACATTACT	24	59.776	AGGAAATGAAAACACCCCTACACT	24	60.141	244
>Cs-InDel1-1643	57619700	ATAAAGCATAACTCGAAGGGCTCA	24	60.142	actttccattccttgccatttctg	24	60.021	274
>Cs-InDel1-1644	57629894	CTTACCCATTGCTTTGTTGAGTGT	24	59.962	tctcctttctctctctttccctct	24	59.955	218
>Cs-InDel1-1645	57630009	CTTACCCATTGCTTTGTTGAGTGT	24	59.962	tctcctttctctctctttccctct	24	59.955	218
>Cs-InDel1-1646	57662439	TGGGAATCTAATAACATGGATGGCT	25	59.925	ACAACACTTTATCCCTACCCTTGA	24	59.4	289
>Cs-InDel1-1647	57663257	CTTGTGTGTGGTggatcaatttga	24	59.962	TCATGGAACTGCTCTTGATACCAA	24	60.019	275
>Cs-InDel1-1648	57693625	atcacaagttgtactcacccatga	24	59.958	caactgaggtaagaagagtggaca	24	59.961	281
>Cs-InDel1-1649	57694614	tgagaggagcaaacatgaagaaga	24	59.959	tgagcctaaagttacgaataaaggg	25	58.889	230
>Cs-InDel1-1650	57722808	gtagagagttaagcgctgatctga	24	59.964	aaaattcccgaaccactctgatgt	24	60.75	290
>Cs-InDel1-1651	57746588	tgtgggttgctatacgatttgttg	24	59.845	CCCTTGTGCTCACCAAGATTTTAG	24	60.083	176
>Cs-InDel1-1652	57762052	CTCCACTCCTCTTGTTTCTCTTGA	24	59.96	ACGATGGGGAAGTTTCTTACCTAC	24	60.081	187
>Cs-InDel1-1653	59062134	gaggaagccatcTGAGAGTTAGAG	24	59.962	CAAATTGGCCAAATCGTCACATTC	24	59.908	298
>Cs-InDel1-1654	59070647	TACCCCAAATTGAACACAAAGCTC	24	59.961	CTGTATGAGATTGGGATGGTTAAGA	25	58.169	233
>Cs-InDel1-1655	59072865	ATCTTAACCCATAGTAGGATGCCC	24	59.464	attttctgttgtcgccgagcaaaa	24	62.508	296
>Cs-InDel1-1656	59073045	gatggatggctagtctgatcacat	24	60.02	ACCCCGCTTAACctcgatatttta	24	59.899	92
>Cs-InDel1-1657	59073846	tattttcgtCCATTTCAGTGTCGG	24	59.609	tcgctatgacaTCACCGAAACATA	24	60.202	300
>Cs-InDel1-1658	59075214	tgtagtcccatacctacacagtct	24	60.018	GAACGTTGTACTAACTAGctgtgc	24	59.91	274
>Cs-InDel1-1659	59077847	agccttcccttttctataccttgg	24	60.08	tgtttgatccttcacagtcttcca	24	60.142	147
>Cs-InDel1-1660	59081518	cgtgtccaaatgtttaacctgtca	24	59.964	gagctgattttgtgaATTCGTCCA	24	60.083	185
>Cs-InDel1-1661	59088598	TGACCCGAGAGATCAAGCTTTTAA	24	60.021	AGGCAATAAAAGATGAAGAAGGCG	24	59.903	294
>Cs-InDel1-1662	59089141	GGAGAGAGATGGGAGAACTTTGTT	24	60.02	GGAGAAGTTCAAGTGGAGGTTACT	24	59.959	279
>Cs-InDel1-1663	59092322	GCCTCATACTCTGCTTCATTGTTT	24	59.603	GATCACCTACTAGCCTCGAACATT	24	59.962	215
>Cs-InDel1-1664	59178810	CCCTTTGGTTGGACTCTTTACCTA	24	59.958	TGATCTACTTTAGCGTGGTGagtt	24	59.78	96
>Cs-InDel1-1665	59205851	ttgtcattgatgctggaaagtcac	24	60.023	CTAGCGTCAGAATAGTCGTCAGAA	24	59.966	212
>Cs-InDel1-1666	59239353	aagtctgctgatgagatggtgatt	24	60.08	tgtctactctcttgggatactgga	24	59.77	260
>Cs-InDel1-1667	59269648	tgggccatttcagatacttgagaa	24	60.019	tggcttcttccaccttactattcc	24	60.081	286
>Cs-InDel1-1668	59280827	GAGTCAGACTTTAAAGCGCGAATT	24	60.143	CGGCCCAATATTGTCTTTCTTTGT	24	60.082	297
>Cs-InDel1-1669	59328805	ACGAcctgtagagaaacaagagtc	24	60.023	agaacgctctatatgtaccacgat	24	59.239	243
>Cs-InDel1-1670	59345976	CGTGTACATGGATAATTAAACCTCC	25	57.814	TTAACTCTTCCTCCACCCTAAAGC	24	60.02	282
>Cs-InDel1-1671	59352767	GGAAATCAACAAAGGCCAATCGTA	24	60.082	CCATGCATTCCCATTGTACATAAGA	25	59.464	182
>Cs-InDel1-1672	59406705	CTTAAGCCGGTCTGAGTGAGA	21	59.181	CACACTTTGGCTCCGATTTACAAA	24	60.261	228
>Cs-InDel1-1673	59437418	acttacacaatcagacgaAGGTTG	24	59.25	TAAATTACACGTTAGTTGGCTcgc	24	59.908	224
>Cs-InDel1-1674	59479945	TGTTAGGTATTGGGGTTTTGGTTG	24	59.411	TTCTCATTCCCCTAAACCCTGAAC	24	60.264	137
>Cs-InDel1-1675	59676592	gattatattccactgtgctgacaac	25	58.281	GGTTCAAAAGGATCTGCACTCTTG	24	60.321	240
>Cs-InDel1-1676	59682230	GGTGATTTCTACTACCTTGGGACT	24	59.53	CTTTTCTCGATCTCAGGAGTTGGA	24	60.082	271
>Cs-InDel1-1677	59710406	GCAGTGGTTGGGAAAGAAAATACA	24	59.961	CTTCAAAAGAAGGCCAGGGTAATC	24	59.841	214
>Cs-InDel1-1678	59731786	CAAATCATATTCGCAGGACAGGAC	24	60.025	CATGGTGGGTGGAAATCTTAAAcc	24	60.082	151
>Cs-InDel1-1679	59790074	cggccacttgaggTCTATGttac	23	60.984	ttgagaacCAACTTGTGATGTGTG	24	59.904	196
>Cs-InDel1-1680	59793397	tcaagGCCTTTTGTTgtttagtcg	24	60.202	tggcagctctgataccaaattgta	24	60.324	258
>Cs-InDel1-1681	59796780	gaatatgagacagaggggttggtt	24	60.08	atcagattgcagcgtcaagttatg	24	59.965	206
>Cs-InDel1-1682	59882924	TTGAATTAGCTCGCCACAAGTTAC	24	59.847	CAACCCAATCATACATCTAACGCC	24	60.024	131
>Cs-InDel1-1683	59888142	tgtttccacgtcactgccag	20	60.814	tgtgaggagagtagtgaaaatgtgt	25	59.93	286
>Cs-InDel1-1684	59939435	TACAGCATCCCTTTCTTCAACAGA	24	59.958	ACGGTCTGGATCTGTTGTTAGAAG	24	60.322	263
>Cs-InDel1-1685	59957520	TATCCTGCTCTGTTGTGTTGAGAC	24	60.562	TGTCTCTGTTCCTGTGCTTGTAAT	24	60.202	218
>Cs-InDel1-1686	59960910	CATAAAGGAAGAAGTCAAACCGGC	24	60.379	ACCCATCCTCTCTTCTTCAACTTC	24	60.02	289
>Cs-InDel1-1687	59977661	CCTGGCAGGTTACATTAAATTGGT	24	59.534	CTTTCCTTGACAGCTGACAGTTTT	24	59.903	271
>Cs-InDel1-1688	60010531	GGATGGCGTCAAATCAAGTTCATT	24	60.381	CTTTCTGCgatcctccaatcaaat	24	59.662	294
>Cs-InDel1-1689	60034994	atagtgtaagtggatcctggtcac	24	59.594	cttgtatgggcaaatcaggcttag	24	59.963	254
>Cs-InDel1-1690	60039084	ggatcatgggcctatataaccgag	24	60.202	tgcaattccatgttctaagagtgg	24	59.298	116
>Cs-InDel1-1691	60071375	ACAAATCTGCTTACCCCTAACTGT	24	59.957	CTTGACCCTAGTTAgagcaaggtt	24	60.02	250
>Cs-InDel1-1692	60117510	gaccccatttaatgagctttgagg	24	59.901	ctacagcatctagggatttgacca	24	59.898	153
>Cs-InDel1-1693	60154828	atgccgttggtcaaaatcttatcc	24	59.902	ccaatggaggatgtcgaggaatta	24	60.202	242
>Cs-InDel1-1694	60195259	aaaacctctttgacctgcattctg	24	59.962	atgagtctgagatctgtgaagagt	24	58.736	289
>Cs-InDel1-1695	60195360	aaaacctctttgacctgcattctg	24	59.962	atgagtctgagatctgtgaagagt	24	58.736	289
>Cs-InDel1-1696	60201928	TGAGATCAATGGTAATCGAGgtca	24	59.351	ACGATCGAATTGCTACCCTTGTAA	24	60.382	263
>Cs-InDel1-1697	61134046	tgcaagcaaatcaattaccagtgc	24	61.092	gctacagaaaggaatcaagggcta	24	60.384	219
>Cs-InDel1-1698	61256597	TCCCAATTTTGTTGTACCTGATGC	24	60.022	cccacttagACAATATAATCAACCACC	27	59.771	188
>Cs-InDel1-1699	61276252	GATATCAGATGCGACTACCAGGTT	24	60.022	tagcatcaaactgagttcctggaa	24	59.958	286
>Cs-InDel1-1700	61359286	atgactcctttcgttcatctagcc	24	60.442	ACCAtcccctctcttttcttcttc	24	60.019	226
>Cs-InDel1-1701	61364520	cccttttctttacaatttcgccct	24	60.021	gactgagagtgcaattccaagttc	24	60.084	254
>Cs-InDel1-1702	61412277	GAAtgtttcactaagtaagggcga	24	59.067	gatttgggcctcacttttgcaatt	24	61.044	236
>Cs-InDel1-1703	61636718	TCAGAGTTGAGTAGTACCGAGTCA	24	60.263	GTGCTAAGACGGTCTCAGAAACTA	24	60.083	286
>Cs-InDel1-1704	61637008	TGGTCTAAGCCCCAATAACTGAAA	24	59.956	TATTCGATTGGACACTTGGAAGGT	24	60.02	299
>Cs-InDel1-1705	61642787	aatatggtcaaggTCGAGGTTCAA	24	60.02	GCTAAGAGTTCAAACCCTAGTCGA	24	60.082	221
>Cs-InDel1-1706	61694302	TGCACCCTCAAATCAATAGAGACA	24	60.019	GAACGCACCTTGGTTATCACTTAC	24	60.143	267
>Cs-InDel1-1707	61705460	gaggGGTTTAAttgcctagggtta	24	60.08	tatgccttgaacACATGACCCTAA	24	60.019	108
>Cs-InDel1-1708	61716576	TGAGTCCATTATAGGCTagatgac	24	57.158	CTGCCCTATTCTCACCATGTTTCA	24	60.868	209
>Cs-InDel1-1709	61739331	gaaaagctagaactgttaaccatgg	25	58.388	atgatctcttcggttgtgacaaga	24	60.021	237
>Cs-InDel1-1710	61776390	TCGCACAGACAAGAGACATATGAT	24	59.901	TGTTGGTGTGTTGCTACTCTAAGA	24	59.9	114
>Cs-InDel1-1711	61781204	CTTTACGAAGCCTTCCATTGTTGC	24	61.141	ACCACCTCGTTGTTCATAATAGCA	24	60.323	283
>Cs-InDel1-1712	61789653	AAGAGTAGCCATCAATCGAACAGT	24	60.081	CCTCCTTTAAAAGTGATGCTGCAA	24	60.022	212
>Cs-InDel1-1713	61897792	ACTGTTTGATCTTTCCTTCTCCTGT	25	60.163	GGTATGTGCCTTGTTTTGTGTGTA	24	59.963	300
>Cs-InDel1-1714	61902256	TGCTCTTGAAAACGGATAGTCtca	24	60.021	CCTTTATCTCACACTCTCTCACCC	24	60.142	143
>Cs-InDel1-1715	61915941	TTTCCAAGCCCAGGTATATGAACA	24	60.018	TGGTTGGATTTGCGTAGTGAGATA	24	60.081	242
>Cs-InDel1-1716	61916369	ACACTGTTAGTATTGCACATGTAGG	25	59.125	GCATACTCAACATATCAAACCACAC	25	58.742	130
>Cs-InDel1-1717	61920821	ACCAACAGTGAGAAGATCCTTACC	24	60.02	CTGCTCACTGTTACAATCGCTATG	24	60.026	233
>Cs-InDel1-1718	61953787	cctgtctcgaggcatcacaatata	24	60.022	ctggttattatcgtcggttcgttg	24	60.027	188
>Cs-InDel1-1719	62013343	gttggtggtactgtgctatttgac	24	60.083	acatgatactgagtctcgaacgtt	24	59.844	173
>Cs-InDel1-1720	62054132	GGGTCTCCAATCTGTTAGGCTATA	24	59.161	caccaatttatacattccaaggTCG	25	58.505	140
>Cs-InDel1-1721	62070387	tctcgaatcAGGAGCATACAAGTT	24	59.84	tcatccgacctgagtactttcaAT	24	59.534	219
>Cs-InDel1-1722	62072988	TGTAGTCTGCctgagagaagtaga	24	60.019	tGTCTGCCCTATTCATTCTCTACG	24	59.962	142
>Cs-InDel1-1723	62107850	CCTGGCTCAAAATGACAAGAAAGA	24	59.721	GTAAGATGCTCAAGGACTCTGGAT	24	59.899	147
>Cs-InDel1-1724	62108693	GACCTCATTGCTTAGTTGCTTCTC	24	59.906	AGACCCGCTGAAAACACAATTAAG	24	60.023	260
>Cs-InDel1-1725	62153072	CTCTGCTAGTGTACCTGGGAAAAT	24	60.081	GACCCACCACCTAAGTTCAAAATG	24	60.022	153
>Cs-InDel1-1726	62174745	catggttagcttgttgacagatcc	24	59.905	aggcacacagatttggatggatc	23	60.939	158
>Cs-InDel1-1727	62177969	ACCACACCAATATCTAAAGCCCAT	24	60.079	TTGATTTGTCGAGCCATCTTCATG	24	59.905	241
>Cs-InDel1-1728	62185300	TTTCTCAAGACAGTTCTCCATGCT	24	60.202	TAGCACCACGGGCAATAGATATAC	24	60.082	259
>Cs-InDel1-1729	62218598	cgtttctatcgagaccattgcttc	24	60.026	GAATTCACCAACTTCTACAACCGG	24	60.083	261
>Cs-InDel1-1730	62233497	gggtttgattccagccacattaat	24	59.838	ctgatttagggtttggtatggagc	24	59.419	271
>Cs-InDel1-1731	62249237	ATTGCGGTGATGTGAATAGAATCG	24	59.788	TCTTGACACTGTTACCCTCTCTTG	24	59.961	214
>Cs-InDel1-1732	62249989	TCTAAGGCCTTATTTGATGACCCA	24	59.523	tacgCTGGTCTAGAAATCTCGATG	24	60.024	134
>Cs-InDel1-1733	63924291	ccaggttcatatatttcggccaac	24	60.023	TATACCATTTCGAAGCTTGCAACG	24	60.202	234
>Cs-InDel1-1734	63924837	CCATGAGTACCCGTgaacaattct	24	60.863	CCCTTCGACAAAACTTTCTCCTTC	24	60.024	231
>Cs-InDel1-1735	63969292	CTGGACAGAAAGGGATTACTCGAT	24	59.9	ATTATTACTCACCAAGCAGCCTCT	24	59.835	157
>Cs-InDel1-1736	63970300	atattctttgCTTGAGGTTTGGGC	24	60.081	ccttctttcttttcCCTCTGCCTA	24	60.264	201
>Cs-InDel1-1737	63971244	acaAATATAGGGAGAATGGGCATCA	25	59.925	ggCTGTCCACCCCTAATTATAACT	24	59.896	144
>Cs-InDel1-1738	63976631	TTCTCTCCCCGAAGTTAAGAAAGG	24	60.02	GGCAATGTTAGGGCAAAACgataa	24	60.381	97
>Cs-InDel1-1739	63982561	ggaaagacggaaagagagagagag	24	60.142	TATTGTATATTGGCCCCTCACAGC	24	60.507	266
>Cs-InDel1-1740	63982853	GCTGTGAGGGGCCAATATACAATA	24	60.507	GTGTGTAGTGTAGTGGAAGTTGGA	24	60.202	293
>Cs-InDel1-1741	63991769	acaatctcccgaaagctttgtAGA	24	60.263	GTTTGTGAGCTGGAAATAAggtgt	24	59.722	255
>Cs-InDel1-1742	63994679	TCATCAGGTTCATCAGTAGCACAA	24	60.02	TATTGAAATGTCTGCTGTTGGTCC	24	59.541	117
>Cs-InDel1-1743	64005872	GTGTGTTTGGTAGCGTGTAAAGAA	24	59.966	TATGGTGCTTGTTGTCATCCCAAT	24	60.814	280
>Cs-InDel1-1744	64033225	ATCAggcctaaatgtttcacgttg	24	60.083	CATTACCAAACATGACCTCACCAC	24	60.083	259
>Cs-InDel1-1745	64063560	TGCTACGGTTTGGGATTTGATAGA	24	60.081	CTCGAATCTAGACTCAGACCTTGG	24	59.964	239
>Cs-InDel1-1746	64128883	aaatattgaacaagcctctaccgc	24	59.664	gtaccttgccaagagagttcaaac	24	60.024	206
>Cs-InDel1-1747	64148402	GCCGGTGTTCTaagtttctttctt	24	59.725	GATTGGATGTGGGATGTGACAAAA	24	59.78	253
>Cs-InDel1-1748	64182308	caaagaaagaggagtcGAAAGCTG	24	60.084	attagagataaccaattccccgct	24	59.649	255
>Cs-InDel1-1749	64211562	AACCAAGATCTTCCAAAGCTTTCG	24	60.023	GGAGATGTGGGTAGTAGAAGCTTT	24	59.837	192
>Cs-InDel1-1750	64213081	TAATAGGTTTGGAGTGCGGCTTAA	24	60.324	AACCAAACTACCTCTCTTCCTGTC	24	59.959	258
>Cs-InDel1-1751	64241601	caaagacgaacacaaacacaaacc	24	59.911	cattgatcaagctttatggggcat	24	59.96	182
>Cs-InDel1-1752	64246081	tttagcttcctccattgccaaaag	24	60.021	TCTTGTGAATCTGCTAAGGATGCT	24	60.081	282
>Cs-InDel1-1753	64314743	AACCACAAGCTTGCTTCTAACATC	24	60.023	ATGTAAAATCGGCCCTTGACAAAG	24	60.082	193
>Cs-InDel1-1754	64324802	ACCTGAATCTTGACACTTCGACTT	24	60.202	GCCTACCATCCTTGAAGAGTTGAA	24	60.566	144
>Cs-InDel1-1755	64328575	TCCAACTCCTCTCTTACCCTTCTA	24	59.706	AAATGCAACCCTCCAATCTTGAAG	24	60.021	266
>Cs-InDel1-1756	64333644	AAGTCACTGGAAAATTCatcggtg	24	59.784	GGGACATCTAACTCTGGTGACTTT	24	60.02	96
>Cs-InDel1-1757	64335286	AAGGAATATCGCCAGAACAAAAGC	24	60.142	catGCGTTAAGAGTGAGAAAGTCA	24	59.314	251
>Cs-InDel1-1758	64355887	gCTTTGACTAATAGACACTCACGG	24	59.437	TCATCTATTAGCAGTGACGAAGCC	24	60.5	221
>Cs-InDel1-1759	64438175	GTTCTGCAGTTGTGTTGTCATAGT	24	59.727	CACACAGTGTTAAGGTTATCAGCA	24	59.245	153
>Cs-InDel1-1760	64447187	atcgcttaactgacatggtgagat	24	60.142	tcatcctccaatgtcacagtttct	24	59.958	277
>Cs-InDel1-1761	64458761	GGAGAAATGGTTTGAGAGTCCCTA	24	59.775	CAACGCTCAATAACATTCCTAGCA	24	59.667	294
>Cs-InDel1-1762	64473910	CCCTAACCTCTAACCCTTAAACCG	24	60.383	gaatgagaatgggaatgggcctt	23	60.947	271
>Cs-InDel1-1763	64474206	ATTCCCGGCCCactcctat	19	60.074	GGTCAGGGAATGGGAATCGAAATA	24	60.446	280
>Cs-InDel1-1764	64474325	TCTATTTCGATTCCCATTCCCTGA	24	59.342	TGTCTCATCCAACATTCGATCTGA	24	59.84	162
>Cs-InDel1-1765	64491139	TGTCTACTGCCACGATACATGAAT	24	59.901	CCATGTAACTCTCTTATGTCAGAAC	25	57.237	299
>Cs-InDel1-1766	64503544	AATTACGAAAAtacccctggctca	24	60.325	atatgcagcagaaatatccggagt	24	60.02	236
>Cs-InDel1-1767	64523729	GCCCAAAGTAGTCATTCAGTTGAG	24	59.845	AGTGCATGTTTAGTTCTCACCAGA	24	60.202	252
>Cs-InDel1-1768	64582257	TGAGAGTCACAAGAAAAGGGAGAC	24	60.202	CCTATTGAGCACAGAGTACTTGGT	24	60.081	295
>Cs-InDel1-1769	64583663	TCCATCTCAATTCCAAGCTTCTCA	24	60.019	ATGTGTTGTTTGGGAAGACTATGC	24	59.782	186
>Cs-InDel1-1770	64602960	GGAACATAAGTCCCAACCTCACTA	24	59.776	AACTGGTTGAGCATTTGTACGATG	24	60.083	277
>Cs-InDel1-1771	64610621	CCTGTGAGTTGCTCCTTAATTGTG	24	60.083	ttggtaTGAGGCAATTAAAAGGGG	24	59.286	234
>Cs-InDel1-1772	64612061	GCACCCAACAAATTCCTCATAACT	24	59.779	CTTTGCTTACCCCTACCTAACACT	24	60.02	261
>Cs-InDel1-1773	64614615	ttcccaaaatgtacgtatcaccct	24	60.019	tggaagggaccgatattgaacttt	24	60.019	179
>Cs-InDel1-1774	64622777	caGGTTAATATCAGGTTACAGgtca	25	58.115	tgaggaggtttcaatggttaca	22	57.284	145
>Cs-InDel1-1775	64636979	tggttcagtgctattgacctatcc	24	60.142	tcgacagactcagtaagaaaagca	24	59.962	265
>Cs-InDel1-1776	64645045	atagcCAGACCAAGAAACCTCAAT	24	60.018	TCTTTCCCTCTCATTCCCTTTCAG	24	60.019	252
>Cs-InDel1-1777	64645337	CTGAAAGGGAATGAGAGGGAAAGA	24	60.019	tcagCTTCGTTTTAAAAGTCTCGC	24	60.319	286
>Cs-InDel1-1778	64683728	aaaatacgggcgttacaaaTCCTG	24	60.143	GCAGGTAAATATTGGAAGCACACT	24	59.601	283
>Cs-InDel1-1779	64710170	TGAGGTTGGTGTGAACTCATTTTG	24	59.902	ATTCGAACCTAGTTTGGAGAGCTT	24	60.02	117
>Cs-InDel1-1780	66672067	gtaccacacaccttagcattttcc	24	60.083	tgatttagcgagtcactcatctgt	24	59.841	297
>Cs-InDel1-1781	66692859	TACTGACTACCTCTTTTGATCGGG	24	59.598	CAGTCAACCCATTCCAAATCCAAA	24	59.96	277
>Cs-InDel1-1782	66712076	aagcaacattgtcctaagaacgac	24	59.787	ctcaaaactttattggctgcaacc	24	59.551	194
>Cs-InDel1-1783	66727018	TTATCCAAGGCCAAGGTGAAGTAA	24	59.956	GTGCCTTCTAAGTCTCCTACACAA	24	60.021	219
>Cs-InDel1-1784	66736405	atggtggagactagaactactcgt	24	60.324	ccttagaagcaccaactctgagta	24	59.779	177
>Cs-InDel1-1785	66749836	CTAGTTCAAACCTACCCATCGACA	24	60.082	GTGTGATCTTGAAGCTGAAATGACA	25	60.049	213
>Cs-InDel1-1786	66792896	CACCACTTGCCACCATTTATGAAT	24	60.082	TTGTTCTTCTCCTCTTCTCCTCAC	24	59.718	178
>Cs-InDel1-1787	66853125	TACAAGACCCGAAAcagaggaatt	24	59.959	GAAAATTGGGTCCTTTGTTGTGTG	24	59.43	250
>Cs-InDel1-1788	66879066	CCGAAGTCTTATGGTGGTATTGGT	24	60.384	AACCCAACGAATATCCTGCTTTTC	24	59.842	108
>Cs-InDel1-1789	66968195	cgtgagcaggtatcagtcaaattc	24	59.967	cgcagctatgtattctacctccat	24	60.082	261
>Cs-InDel1-1790	66998136	AAGAGCCAAGAATCACAACAAAGG	24	59.962	CCCACCTTCTTCTCCAACAAAATC	24	60.022	243
>Cs-InDel1-1791	67015123	ATATAGCTTAAGTGGTTGGGTGGG	24	60.141	TTCGGGCTAAGAATATCTGCAGAC	24	60.502	161
>Cs-InDel1-1792	67017762	GGCCCTACCCTATAAAATTGTTGC	24	59.961	AGCTTGGtttgggctcatatgtat	24	60.387	295
>Cs-InDel1-1793	67054412	ccacacacatcaagtagtacctca	24	60.021	ctccttccattcagatctctagcc	24	60.021	140
>Cs-InDel1-1794	67268788	acttgtcttaaggggtagttcgtc	24	60.022	GCCGTTTcagaatatgcgattagt	24	59.789	213
>Cs-InDel1-1795	67343360	CTCACCGGGTTGTTGTTTTACATT	24	60.202	TATGATGGAAGTACTGACCCGAGA	24	60.386	249
>Cs-InDel1-1796	67389170	CAACCAATGAGAGAGACCAAGGTA	24	60.02	TGTTTTCACTGCCCTACAAGAGTA	24	59.898	150
>Cs-InDel1-1797	67390417	CTGAGTTGTTCCAAGTTGAAAAGTG	25	59.198	aaaagtcCACGGCTAAAGGTG	21	58.773	273
>Cs-InDel1-1798	67440837	ATTTGGAGGGAGTAGAACAAGTCG	24	60.323	ACCGACCAATGTACATAGATCAGG	24	59.961	275
>Cs-InDel1-1799	67476245	TGATCTTTGATGGCCTGAGTTACA	24	60.019	TCCTCAAACGTCTTCACCTGTTAT	24	59.96	175
>Cs-InDel1-1800	67480080	caagtatgtgaaaaggggtttgga	24	59.413	acttcattcgaaaagcaccatcag	24	60.083	251
>Cs-InDel1-1801	67483780	tcaacaataggtgcgagttaatgc	24	59.906	caatggatgatgctttgactctcg	24	60.261	290
>Cs-InDel1-1802	67509838	CCACTTGTCCCTCCTATGCAATAT	24	60.203	AAGGTGATGATGTCTATGCTGGAG	24	60.202	245
>Cs-InDel1-1803	67546481	CCATGGCATACACTCTACAATTgc	24	60.261	AGTCAGCTCCTACCCCTACATTAT	24	60.141	209
>Cs-InDel1-1804	67617021	ttggactggaccgatattgaactt	24	60.02	cagcactcccactcaatcatacta	24	59.9	235
>Cs-InDel1-1805	67629361	CTTAACTCAGCCTAACAAAACCGG	24	60.083	TCTGGGTTCATGGTTTATTGGTCT	24	59.956	225
>Cs-InDel1-1806	67634673	caCTATAAAGAAAGGGTAGTTTGGtcc	27	59.664	CTGCTTACACTTTTCACCACATCA	24	59.724	187
>Cs-InDel1-1807	67663239	ctagaCTAGTACCGGCGGATAGTA	24	60.082	CCACTTTCAATGAACTGGCagtaa	24	59.722	222
>Cs-InDel1-1808	67678984	GAACATTCAACTTTTCGCCAGAGA	24	60.024	CGGCAGAGTAGTAAATAGTGGGAA	24	59.901	143
>Cs-InDel1-1809	67680536	CACGTGGCTCAGGAATATGGAATA	24	60.503	GTCAAACCAATCTCCCTTCCCTTA	24	60.264	288
>Cs-InDel1-1810	67697870	GCAACATTCACCTTATCATCACCT	24	59.358	ATGAAAGTTTGAAGATGACGCTCG	24	60.143	255
>Cs-InDel1-1811	67715052	TTCCTCTAAACATTGCTTGAccct	24	60.203	TGCTTCCACTGTTGATAGGTCTTT	24	60.202	289
>Cs-InDel1-1812	67718696	ACTTAGAGGATGACTGAGGAGACA	24	60.018	TAGACATGGCTTTTCTGGATTTGC	24	59.842	269
>Cs-InDel1-1813	67724432	CATCTTTGCATTCCAGAACGC	21	58.477	AAACAGAGCAAGAACCACAAGTAC	24	59.664	259
>Cs-InDel1-1814	67726664	GCGATATCCCATGTGTTAAAGTGG	24	60.024	ATTGCAGTTGGAGACCTTCATAGT	24	60.019	174
>Cs-InDel1-1815	67727011	GACCCCAGCTGTTCTAAAGGTATT	24	60.324	AATTGGTGGGAAGGCAGCTAATAT	24	60.388	285
>Cs-InDel1-1816	67728023	CCTTACATGGGTTGAAGTTGATGG	24	59.842	CGCTAACCAATGACACCACCTATA	24	60.442	245
>Cs-InDel1-1817	67739536	GCCTCATCAATGCTCTTATGCTtt	24	59.962	ACTACTTTGAGAGCTCCCTTCATT	24	59.466	280
>Cs-InDel1-1818	67748727	AGAGCAAATCCTTCCAAATCCCTA	24	59.769	TTGTTAGGAAGGATGGAGAGTTGG	24	60.019	267
>Cs-InDel1-1819	67748873	TCCCTCCCTCTTATTGTACATCCT	24	60.078	CCCTTGATTGTATCCCTGCTTAGT	24	60.141	121
>Cs-InDel1-1820	67753152	TAGAAAATGAACCGCCAAAAGGAG	24	59.782	CCTGTTGTTGGCGAAGTTACTC	22	59.777	211
>Cs-InDel1-1821	67801581	AAGTTGGCAAATCTCgtgtgtatg	24	60.083	tctctctcactctctcttttGCAC	24	60.022	183
>Cs-InDel1-1822	67820936	AATAATGTGGTGGTAGCATGCATC	24	59.721	ATATTGTGTGCACTGGTACTGGAT	24	60.08	234
>Cs-InDel1-1823	67845280	gaatcaccaacctaagtatcagca	24	58.572	ctgaattcggaatccaggtaagat	24	58.385	284
>Cs-InDel1-1824	67851401	TACCATGACATGAACCCATCCTAC	24	59.897	TTTTGGACCTAGCcctgagtttag	24	60.263	300
>Cs-InDel1-1825	67902263	gagttcgttgggagagtagtgatt	24	60.082	AGCCGGTTTAGTTTGGTTTAATGG	24	60.022	287
>Cs-InDel1-1826	67956213	atgttgtatgctaacgtctcaggt	24	60.082	ccattacttacataacctggCCCT	24	60.141	210
>Cs-InDel1-1827	67959911	GGCGAATTAAAGAGGATTGCAAGA	24	59.904	TTTGCTAATCTCTCCTCTGGTTCC	24	60.081	281
>Cs-InDel1-1828	68040643	gttacaatttggtatcagagccgc	24	60.496	acatgcgcctattctactatcagg	24	60.082	199
>Cs-InDel1-1829	68054185	AAGTGTTATTTTCATGCGGGGC	22	60.094	CTTTCATGAGTTATCCAGCAGCTG	24	59.965	248
>Cs-InDel1-1830	68057008	GGCAAATTCAGCAAATCGACATCA	24	60.911	CCATTGTTTGAGAGAGTTGGTGAG	24	59.785	215
>Cs-InDel1-1831	68120693	CGGTAGTGTTTGCTTTGGAGATTT	24	60.023	ctacaacaaactcgATGCCTGATC	24	59.967	284
>Cs-InDel1-1832	68121328	ACTTCAACCACTTACacttcctga	24	59.837	ttcttTCTCCCATTTCATCCCTGT	24	59.955	298
>Cs-InDel1-1833	68125262	CAGTGGAAAACAAGTGAGAATTctg	25	58.796	GGTGACTTAGGGACCATAGACTTA	24	58.793	178
>Cs-InDel1-1834	68127059	gcgcggtttagAGAAAATTCAAAC	24	59.912	TGAACGGAGGTCATATGTCACATT	24	60.081	238
>Cs-InDel1-1835	68136576	atattacaaaagactcgggatccc	24	58.134	ttatgtgtaggtaaaggcaaggct	24	60.019	219
>Cs-InDel1-1836	68153950	atgcctGAACCACCTTATGATCTT	24	60.08	GTCCTCACAGCAATCCAGTCTTAG	24	60.917	178
>Cs-InDel1-1837	68201643	aaaacctcaccACCAAACTCAACT	24	61.057	ttaatggaGAGGAAGAGATTGCGG	24	60.443	147
>Cs-InDel1-1838	68209772	CTTAGCATGTCACACGATAACACA	24	59.375	TGACAGACATGACACGATTACAC	23	58.765	266
>Cs-InDel1-1839	68212193	AGTAAGTAACCAGTGATGCCAGAG	24	60.081	TTCACGTGTCCCAAATAGTGTTTG	24	59.964	146
>Cs-InDel1-1840	68231093	TCTATTGCTGGCTCCTATGGTTAC	24	59.96	AAACTGTACACGTCACTTTTCTCG	24	59.733	159
>Cs-InDel1-1841	68251677	ATATCAGTGGTGTTTGGTTTGGTG	24	59.719	ACACTCAAATACCTCATGAATCCTC	25	58.647	224
>Cs-InDel1-1842	68254522	GAGACTTTTGCCAGCCTCATCT	22	60.618	CCTCCCCTATTTTCCTGCACAATA	24	60.386	251
>Cs-InDel1-1843	68263210	AGCTCATACACGGACTAAACACAT	24	60.082	ctcgACTGGGTTGTATATTACTTTC	25	57.304	278
>Cs-InDel1-1844	68296797	gtacctctcagtgttgcctaatga	24	60.082	cctgttggtgaagtcttaagaag	23	57.069	292
>Cs-InDel1-1845	68329838	CACCCTTGCAAATCTCATGAACAT	24	60.082	GTTATGGTATAATACTGGGGCGGA	24	59.777	174
>Cs-InDel1-1846	68372533	GCTGCCAAAACATACAAAGTCAAC	24	59.791	CTTCATTTCCATTCTTCCACACCC	24	60.082	271
>Cs-InDel1-1847	68408147	ttaagacttcaccaacaggctctt	24	60.141	tgtccatctcatagcacaaggatt	24	59.835	298
>Cs-InDel1-1848	68444965	AGCACCTCTTATCATCCTCAATCC	24	59.959	CCACTGAGTTGGTTTGACACTTAC	24	59.965	106
>Cs-InDel1-1849	68447876	CTTGAAGCAGCTGTAGTTTTGAGC	24	60.847	CTTGCAGTAAAGATTTCAGCGGAT	24	59.905	233
>Cs-InDel1-1850	68453090	tgctaagaccacacttgatacctc	24	60.082	AGACAACTCCGATCTACCAACTTG	24	60.322	248
>Cs-InDel1-1851	68453969	AGGTATCGCACGTATATACACTCG	24	59.907	cggtgatttgtttgattttggtacc	25	59.596	275
>Cs-InDel1-1852	68473173	CAATGTTTGGACCAAGACGAGAAT	24	59.784	TTTTGATGGTGGTAGACGGTGC	22	61.131	173
>Cs-InDel1-1853	68474175	TAGCCTACTTCCCGTTTTGTTGTA	24	59.96	GTATTGGGATTTGAAATGGCTCTCT	25	59.404	296
>Cs-InDel1-1854	68497918	actctctctccctctcttctACAC	24	60.081	AAGTTTCAGCCCTTTTAGTTAGCG	24	59.784	222
>Cs-InDel1-1855	68500474	GCGAGGTTAGCTAATATAAGGCCA	24	60.322	GGCCAGCAATTAGAGTTTCATGTT	24	60.082	288
>Cs-InDel1-1856	68504886	TTTGTTGGCTTGACATTCCTAGAG	24	59.238	GATGAAATTGCTCCACCAAGAACA	24	60.022	267
>Cs-InDel1-1857	68516135	CACTCTTGATGGAAATTTGGGCTT	24	60.021	TGATGAACCTACCAATCACCTTCA	24	59.712	94
>Cs-InDel1-1858	68525901	gacaagaatttcgttgccagatca	24	60.083	tgagatcaaacctgccatacttca	24	60.019	239
>Cs-InDel1-1859	68583473	gtagtgaagtttgctgttgggtac	24	60.024	TGAATCTGGTACGCTTCATGATGA	24	60.142	177
>Cs-InDel1-1860	68614333	TGTGACTCTTTTGCAGCATTATGG	24	60.083	TACTCTGTCATGTTCATGCTTCCT	24	59.776	128
>Cs-InDel1-1861	68624869	aaaaggtGAAGTGTAAAGGCCAAG	24	59.901	CCAACCCGCATTACAACACTAATT	24	60.082	223
>Cs-InDel1-1862	68631373	CTAACAGCACCTCAAGCAGATTTT	24	59.783	TGATCTTGGAGGTGCACTTATTGA	24	60.019	296
>Cs-InDel1-1863	68654656	tattttcacaaaggccctagatgc	24	59.355	agctagagaagaatcacacaacact	25	59.988	126
>Cs-InDel1-1864	68684189	TTCGTTAGAGTCTCATGCTTCCAA	24	60.021	GAAACAGCTACACACACTTGCAAT	24	60.498	255
>Cs-InDel1-1865	68700581	GCTCTAGTTCCTGTTGCTACACTA	24	59.842	ACACCATTCTTTAGTAGGAGAGAGG	25	59.341	277
>Cs-InDel1-1866	68721066	ccccagagtaaccaccatcttatc	24	60.202	gctgttgagtgggagtaatgagta	24	60.082	214
>Cs-InDel1-1867	68730133	ggtttagccgccaatatcccatAT	24	60.871	tttgaCTTCTCATTGGGCAATCTG	24	59.781	287
>Cs-InDel1-1868	68855689	GTTGTGTCATTGAGTTTGTCCCTT	24	59.902	CACACACACGTACACATAAACACA	24	59.967	125
>Cs-InDel1-1869	68893827	GGTCCCGATGGTTTAAATTCCTTC	24	59.903	GTAATTTGACGGCCAGTGAGAAAA	24	60.024	292
>Cs-InDel1-1870	68956787	tgccacacaattctaacctaaacc	24	59.479	ctctagcccttgattcctttctgt	24	60.081	300
>Cs-InDel1-1871	68987219	ggtgaagaattggcctagacctaa	24	60.081	gagctgtaatcaatcgttgcttca	24	59.907	202
>Cs-InDel1-1872	68988286	ggatcgttttacaaagtcagcaca	24	60.024	gacacaagctcgtaacaagtcttc	24	60.085	272
>Cs-InDel1-1873	69008507	CCTTGCAGTTGTGGTTTCAGTAAT	24	59.962	TAGCTAATTGGTGTTCTGTTGGGA	24	59.958	238
>Cs-InDel1-1874	69019024	TTCTCATAGGTCCCATTATCACGT	24	59.101	ACCGCTATGAGTTTTCTTTGGGTA	24	60.263	199
>Cs-InDel1-1875	69064902	AGTTATCAGAGGCTTCAAACCAGT	24	59.958	GTAACATCATGGTCCTTGGTGAAC	24	59.844	297
>Cs-InDel1-1876	69078012	cctcagagccatggtaattgattt	24	59.108	aaatttcagcacagccccgatttt	24	62.316	285
>Cs-InDel1-1877	69090110	GCCACACTCTTCTTCtcctttctt	24	60.745	ctctagcccttgattcctttctgt	24	60.081	215
>Cs-InDel1-1878	69103149	GAAGCTAAGTCGGTAAGGAGTAGG	24	59.963	CACCACATCCACAAGTTTCAAAGT	24	60.142	120
>Cs-InDel1-1879	69132626	ctaaacccggcttttgacttgaac	24	60.792	TGTGTtaaggtgtcgtttggtaac	24	59.668	261
>Cs-InDel1-1880	69143453	ccctccgccatttagtctAATAGT	24	59.716	TGGTAAgtttgataagggtgagct	24	59.711	235
>Cs-InDel1-1881	69152778	GTCACCCTGCCATTGTTTCTTAAA	24	59.961	GAGAACGATTGGCATTTCAAATAGC	25	59.543	222
>Cs-InDel1-1882	69154628	gagtatcttaaagtgacaggggca	24	60.081	CGTCATGATGTTAATTTAGGCGCT	24	60.025	261
>Cs-InDel1-1883	69155497	CGTACAATTACAAGTCACAGCCTC	24	59.908	CCTTTAACTTGGCACGGTATTTGT	24	60.023	229
>Cs-InDel1-1884	69180314	ATCTGTAACCTAACTCTGCTGTGG	24	60.081	cctaAATTCGCATTCTCCCTAGGA	24	59.96	295
>Cs-InDel1-1885	69188346	CAACGAAACCGGCTCCAAAA	20	59.617	GCTCCTGGATTGAAGatgtgtgta	24	60.624	267
>Cs-InDel1-1886	69193143	TgaaagcccgattacccatacTAA	24	59.59	CTGACAGGATTACTTTACGCAACC	24	59.907	263
>Cs-InDel1-1887	69197053	GGTTTGGTTTTGAAATGAGGCT	22	57.928	GAAAGGGGCTTCAAACTCAAAACT	24	60.142	250
>Cs-InDel1-1888	69201346	ATGATTTTGAGACCGTAGACTGCT	24	60.081	CACCTTAAAGCAGCATATCGGATT	24	59.483	244
>Cs-InDel1-1889	69218643	CACGACTTAGGGTGTATTAattgag	25	57.535	CGAGAATAACGCAGATCACATcag	24	59.852	182
>Cs-InDel1-1890	69222364	agggttgggtttagtatgtcgtac	24	60.081	GGGTGCTAGTACGGTGTAAAGATT	24	60.382	144
>Cs-InDel1-1891	69224199	CTCACCACAATGTCTCACCAAATC	24	60.083	GGTTCTCGAGATTAAGTGCCCTAA	24	60.142	229
>Cs-InDel1-1892	69225335	TGCTGCTTATTTGTCCAAGTGAAG	24	60.023	ATGAGAGAATTGGGAAAAGGGTGA	24	59.955	124
>Cs-InDel1-1893	69226262	TCGTGTTCCTACCATATTCATCCT	24	59.101	AGGCCTGTCATAATGAAACCCTAG	24	60.141	280
>Cs-InDel1-1894	69226421	GAATTCCGCAACTGACCTACAATC	24	60.202	AGGCCTGTCATAATGAAACCCTAG	24	60.141	152
>Cs-InDel1-1895	69229605	AGTTCCTcctgactccactataga	24	59.521	atgatgatttcctttgagcttggc	24	60.142	290
>Cs-InDel1-1896	69230732	tcttattaattcctcctgacTCCAC	25	57.874	atgatgatttcctttgagcttggc	24	60.142	291
>Cs-InDel1-1897	69232680	AGGACCGTCGCGAATTCTaatatt	24	60.262	caatgcatgcttagtggagtttga	24	60.083	255
>Cs-InDel1-1898	69240462	AGTTAATATTCACGCTACCACTGG	24	58.643	CACCAGTTATGCCCATATTTCACA	24	59.356	219
>Cs-InDel1-1899	69242084	GATTCTCGTTGTAATCTGGCCAAG	24	59.965	GCTGTAGTAGTACTGGTGGATTTG	24	58.89	252
>Cs-InDel1-1900	69259271	AAACCCAGCGAGTGTTGATTTATC	24	59.844	ATTTGTGTGTGATGTGTCCTCATG	24	59.783	167
>Cs-InDel1-1901	69276356	attgcagttgatctctccacttcg	24	61.155	CCTACGTGAAAAGCCAAAGGAAAT	24	60.022	278
>Cs-InDel1-1902	69298016	AAGGCTAGTTTAGTGGTGAGAGAG	24	59.535	gaaCCTTAACGCACATAATGAGAGA	25	59.189	284
>Cs-InDel1-1903	69303909	GGCAAGCTGGTGATTTTCTTTCAT	24	60.562	ACTTTGCTAGGTGGTTGGTTATCT	24	59.957	294
>Cs-InDel1-1904	69330977	CGCAGAGAGTGATTCAGGAAGTTA	24	60.381	ACTACCTCTTTGATTTCCCTGCTT	24	59.957	216
>Cs-InDel1-1905	69331304	AGCAGGGAAATCAAAGAGGTAGTT	24	59.957	TTAAGACACCAACTAAGACTGCCA	24	59.898	261
>Cs-InDel1-1906	69331645	TTAAGTGGAATCAAGGGCACTACA	24	59.958	ACTTATAAACGGTTACACAGGTCG	24	58.836	208
>Cs-InDel1-1907	69336110	tgagttttatttagggcacgaAACC	25	60.049	GGCTTATTTGGTGAATTTTCTggc	24	59.369	246
>Cs-InDel1-1908	69342839	TGGTTTAGGTTGTCAAAGGGTACA	24	60.08	AGATGGGTACAAGATGAGATAGAtc	25	57.283	152
>Cs-InDel1-1909	69345346	GCGCGGATCCATAgaatttgattt	24	60.32	CGCTAGTATGAAAGTAAATGTGGCC	25	60.277	220
>Cs-InDel1-1910	69346654	ATTTGGTTTTGGATGGGCTTAAGG	24	60.019	CTTACTTTGCATCAAACCCagctt	24	60.262	112
>Cs-InDel1-1911	69353760	ttgAACACCAATACTCTAGGCAC	23	58.424	TGGATCTTTCAGTCTAACCACCTC	24	59.777	294
>Cs-InDel1-1912	69356477	CCTCAAGAAGATTATGATGGCACG	24	59.787	taaaaggaaagtagTGGCTTCCCC	24	60.508	299
>Cs-InDel1-1913	69374976	gctagaactgctaaccttggtttg	24	60.083	acaaggtaccgtgaactatgtcaa	24	59.961	276
>Cs-InDel1-1914	69395814	GTCTGGTCTGGGCAATGATAAATG	24	59.963	TTTGTAGATCTGAGACCGAACTAG	24	57.562	223
>Cs-InDel1-1915	69398785	TGAAGAAAACCAGAACCCTAGCTG	24	60.747	CTATGACTTTTAGTGTGGGCAAGG	24	59.604	281
>Cs-InDel1-1916	69403556	caagcccagcaagacagtataaat	24	59.358	TTTAAGGCATAAtcgggttggact	24	60.325	289
>Cs-InDel1-1917	69404756	TCAAACTCTTCCAAAACTCCAAGC	24	59.902	GAACATGACATTCTTGCCCTTGAA	24	60.022	284
>Cs-InDel1-1918	69408058	gaGGTGGGAGTAGAgcctaaattt	24	59.836	catcctcaacattTAAAGAGTGGTC	25	58.154	198
>Cs-InDel1-1919	69413477	AGGTATTGGAGTGGAATGAAACGA	24	60.02	CATCATCCATTCCCAGAACAAACC	24	60.142	166
>Cs-InDel1-1920	69423919	GAACTCCAAAGATTAACAGGCACG	24	60.378	TGGACTCTCAGAAGAACTCAACTG	24	59.961	216
>Cs-InDel1-1921	69499651	AGTGAAATGTGAGAAAATGTGGGG	24	59.718	TTTAGTCCCATCCCTTCAGAAGTC	24	59.775	279
>Cs-InDel1-1922	69516084	ACTAAAAGGAAGGTCAAGTCAGCA	24	60.141	TGTCCACATGTAGAAGTATCCAGG	24	59.594	220
>Cs-InDel1-1923	69528288	tctctctctctctcaactcacaGT	24	59.958	tcttcctctctctgaaatctgaag	24	57.471	195
>Cs-InDel1-1924	69553812	ctaaatcacttcccggggacttaa	24	60.081	gggttgaattggtcgagttatgag	24	59.667	257
>Cs-InDel1-1925	69579013	AGACGTCATTAGGGTGAGTGTAAC	24	60.082	CAGCCACTATAACGACCTGAGTAA	24	59.903	213
>Cs-InDel1-1926	69622092	ACCAACATCATAACTTAGGCCTGT	24	60.018	ACTCTATGGTTGCCTACTCTTTCG	24	60.142	261
>Cs-InDel1-1927	69624368	CATGAACCAGAAGAACGAGCTAAC	24	59.908	TGAAGGAGGCTTTGAGTTGGATTA	24	59.957	271
>Cs-InDel1-1928	69632065	CCTCAAATATTAGCCAACCACCTG	24	59.661	AGAGATAAGACTGGGTTAAGGGGA	24	60.016	212
>Cs-InDel1-1929	69640481	ACTAGCAACAATCTACCCCAATGT	24	60.018	AAGGATTTCAGTACGGGAGAGATG	24	59.9	142
>Cs-InDel1-1930	69641209	CAAACCACTGTATTCACACCGTTT	24	60.202	TTTTCGGGCCATTCTTTCACTTTG	24	60.739	89
>Cs-InDel1-1931	69645301	ACAACATCAATCGGGCATACTACT	24	60.142	AACCTTTGGCCGAGTACATATGAT	24	60.141	297
>Cs-InDel1-1932	69645420	ATCAATCGGGCATACTACTTCCAA	24	59.897	AACCTTTGGCCGAGTACATATGAT	24	60.141	292
>Cs-InDel1-1933	69648650	TAGTCCATCTTGTGCAAACCATCT	24	60.263	TGATGGTTTTGGGTCTAAGTTCCT	24	59.894	246
>Cs-InDel1-1934	69662244	GATTGTCCTTTTCTCGGTTTGTCA	24	59.725	TGACCCATAATGCACACTATCACT	24	59.836	287
>Cs-InDel1-1935	69663945	CCTTATTGTTGCGATCTAAAGCCG	24	60.553	CTCCCAGAGATATCGAACCTCCA	23	60.752	300
>Cs-InDel1-1936	69669070	AACACAGACAAACCATCATCCAAC	24	59.962	atgagCTGCTGTTGTTGTATAGGA	24	60.081	278
>Cs-InDel1-1937	69670346	TAGGGTTTGAAGACATTGGAGGAG	24	60.019	AATACAGCGGGTGAAAAGGAAAAG	24	60.022	185
>Cs-InDel1-1938	69674760	TGAGGTTGACACTTGCTCTTGTAT	24	60.202	GGGCCATCTAAGCATTTACACAAA	24	59.84	210
>Cs-InDel1-1939	69676856	GGTGGCAAGTACTTTAGGgtctta	24	60.02	GCAAAGCCTGGTAAGCAAGTTTT	23	60.741	295
>Cs-InDel1-1940	69678012	GAGAACGGAACCCTTGAAAATTGA	24	59.723	CGACCGGGTAGATGAGATTAAGTT	24	59.962	296
>Cs-InDel1-1941	69681253	CCTCGCTGTTTAGgttgtttcttt	24	59.964	CTTGGCAAAGGAAAAGCTTAGTGA	24	59.962	282
>Cs-InDel1-1942	69682370	CATCACCTAGTCCGTCCTAAATCT	24	59.415	CCTATGGCACTTCccttaatcaaa	24	58.8	245
>Cs-InDel1-1943	69686703	TCATCATCGAGCTCAAGAAACGTA	24	60.142	TCACAGCATCAACCTTCACtatca	24	60.02	236
>Cs-InDel1-1944	69690075	CTTCTTCAGCCTCACTTATGTTGC	24	60.143	AAGTAATGAACAGAGGAGCATGGA	24	59.774	295
>Cs-InDel1-1945	69698780	caaTATTGAGGTGGAGTGTGATTCA	25	59.118	ACCCGCCACAACTAATAAATGAGA	24	60.324	128
>Cs-InDel1-1946	69704717	AGCTGACTTGTGACTATTCTTctga	25	59.755	TGCCCATCTACTTCACCCAAATTA	24	60.018	87
>Cs-InDel1-1947	69737903	tacccttttcgaaaatcctggaga	24	59.712	atggaatggaaagttctggagtca	24	59.957	155
>Cs-InDel1-1948	69775451	GGGGATGAGGTTGTTTTCCATTTT	24	59.958	CAAACAAAGCCTACTCAAATCGGT	24	60.023	199
>Cs-InDel1-1949	69783119	ACAAATGGATAATGGTTGGGCTAAG	25	59.636	caattatctGTCCACGTCGTTTGT	24	59.848	80
>Cs-InDel1-1950	69783479	GTCTTCCATTGTCCAGTAagtcct	24	60.02	GATTCCGACAGCATCCTATATCGA	24	59.903	172
>Cs-InDel1-1951	69900306	AAACCCACTTAATTTAGACTGCGC	24	60.083	AACATTCCCCTTCACGAATCTACA	24	60.02	269
>Cs-InDel1-1952	69920090	TGCTCGAAATATTTTGCTCAAGGG	24	60.142	TCTCCATGAGTCTTCCAAATTCGT	24	60.02	113
>Cs-InDel1-1953	69955419	ctcccaccaaatccaaaacaatgt	24	60.202	ctgacttatacgtaactggttgtac	25	57.268	186
>Cs-InDel1-1954	69964429	tctcctcacgcatccatgatttat	24	59.959	catagtgataagaagttaggtcgca	25	58.496	270
>Cs-InDel1-1955	69970092	gggaatgacgttgaacaagtagaa	24	59.247	tccctgcagagaatgatacgaatt	24	59.898	289
>Cs-InDel1-1956	70004363	tgtctaatgttaggttttgtgccc	24	59.479	gctgacgacactataatcatgaaca	25	59.251	204
>Cs-InDel1-1957	70005932	tggtagaaagagcattccattgga	24	60.019	CATATCCTAGGACGTTGGTTGGAA	24	60.142	290
>Cs-InDel1-1958	70068869	CCGAAACCCAAATCACAGAAAAGA	24	59.963	CCCGCTCCAAATCTTATCTGTCTA	24	59.961	172
>Cs-InDel1-1959	70070930	ACATCCCTATCTACCAATGCTCAC	24	59.959	TGTTATCATGGAGTCACACTAGCA	24	59.534	237
>Cs-InDel1-1960	70071833	GTCTCACGATTTATCACTGCACTG	24	59.968	cgaacaagtcaaagaacatgCGTA	24	60.318	294
>Cs-InDel1-1961	70077911	CTTACAAATGCTCCCTATTGGCTG	24	59.963	CGAATACTTTCCCAATGTCGCTAC	24	60.026	257
>Cs-InDel1-1962	70098419	GAAGAAAGGAGTGAGAGAAGTGGT	24	59.96	TACGCTCTCTCCATTTTCACTCAA	24	60.021	109
>Cs-InDel1-1963	70098591	TGAGTGAAAATGGAGAGAGCGTAA	24	60.021	CTTCATTTCGCTCTCTCACACTTG	24	60.143	273
>Cs-InDel1-1964	70106010	CGTTTCCTTACAAATCATCGTCGT	24	59.909	GTCCCAAACGACTTCCAATTTCAT	24	60.022	258
>Cs-InDel1-1965	70117983	CTTCAACTTATCCCACATGAATTGC	25	58.962	TAAAATGTGTAGGATAAGGTGGGG	24	57.991	187
>Cs-InDel1-1966	70124783	TTTGGTGTTTGGATGGTGAGAAag	24	59.901	CAGAGTTAGGCTGGCATTATTTGG	24	59.963	281
>Cs-InDel1-1967	70139632	CGTGGGTATTTAACTGCTTggttt	24	60.023	AAAGGCCTGATATATGATGGACCC	24	60.018	275
>Cs-InDel1-1968	70144981	taaaattacaaaccgcatcgcacc	24	60.907	ACCCTAAACCCCAACATACATCAA	24	59.955	219
>Cs-InDel1-1969	70145110	aaaattcaaactaCGACCGCAcac	24	60.787	ACCCTAAACCCCAACATACATCAA	24	59.955	182
>Cs-InDel1-1970	70249163	TGGCAAGACACATGTATAACAAACC	25	60.048	TTCTCATCTCACATCACATGCTCA	24	60.081	137
>Cs-InDel1-1971	70295123	GTGAGTGAAAGTTTGATCTTGCCA	24	59.963	CATCTTCCAAAGTCTCAACGCTAC	24	59.908	290
>Cs-InDel1-1972	70297871	CAAAGTACATCGAGATTGACTGCC	24	59.967	AGGACAAAGAATATGACAGCCCAA	24	60.264	283
>Cs-InDel1-1973	70312010	TGTTTGTGCTGGTCTTTCTCAATC	24	59.963	TCAAGCTTCAAGAGTCACAATTGG	24	59.723	277
>Cs-InDel1-1974	70313759	CAAGAGAGTGAAGGAGCAGATTCT	24	60.082	AGGAGGGAAAACATTGAACTCAGT	24	60.141	291
>Cs-InDel1-1975	70316031	GGATGACgcattttgttgttgttg	24	60.318	AGAACCAACAATAAATGCCTCCAC	24	59.779	235
>Cs-InDel1-1976	70364037	tgcTTCTTCTCCTCACAAGTAACA	24	59.899	TCTCCCATCTTTCTCTGTCTGTTT	24	59.405	270
>Cs-InDel1-1977	70365723	gtgttaccaaaagCCACCTAAGTT	24	59.66	ATGAGTTGGAAATGCAAATGTGGC	24	61.099	262
>Cs-InDel1-1978	70366769	GGGGTGGGGTAAGTAAAATAAGGT	24	60.017	GGTCAGTTGAGTTTTGGcttgtaa	24	59.903	160
>Cs-InDel1-1979	70367130	ATCACGCCATATCTAAATCCCTCG	24	60.382	CATGCCACTTTAATTCCTTGCCAA	24	60.563	299
>Cs-InDel1-1980	70380711	GATCCACATTGTTTCAGGCTATCC	24	59.723	TCGAATTTAATGGTGTTGGGATCC	24	59.357	289
>Cs-InDel1-1981	70397883	CGTTAGGGTGGGCGAATTTAGTAA	24	60.919	TAGCATCTAGGATGTTGTTGAGCA	24	59.838	270
>Cs-InDel1-1982	70410542	TCAAACCATCACTTAGGCATCTGA	24	60.019	TCTTTAGAATTTCGTCTGGGGTGT	24	59.959	230
>Cs-InDel1-1983	70491829	AGTATTGAAGGGAGAAAGGGGAAA	24	59.394	GGCAACACATGATGAGTAACACTA	24	59.065	291
>Cs-InDel1-1984	70495002	GTTGCTCATCATTTGTTAGGTGTCT	25	59.818	CCATAATTCACCTTTGCGTCAGAT	24	59.664	300
>Cs-InDel1-1985	70504647	CGTTCATTTGGTTTGGAAGCCTAA	24	60.262	ATCGAGTCGTTTGCAATAACAtgg	24	60.202	126
>Cs-InDel1-1986	70516317	CAATCAATCAAGAAAATGCACCGC	24	60.202	ATACTTTGTTCAATGGTGGCAAGG	24	60.021	283
>Cs-InDel1-1987	70522913	CAAATTGTGTCCGGTTCAGAAGAA	24	59.964	ATGCTTTTGTACTTGGACAGATGG	24	59.54	152
>Cs-InDel1-1988	70529850	GTCATAGGCGTTTTACTTGGGAAC	24	60.143	AAAGATCACACCAAGATTCCGAGA	24	60.02	275
>Cs-InDel1-1989	70552872	TTAGAAGAATTTTGGTCGCCCCTA	24	60.019	cTCATTTCAACCCAACACCAACAT	24	60.202	237
>Cs-InDel1-1990	70562267	GTGTGTCGTTCAAGTCTTGCATAA	24	60.025	CGACCAGGATATAACATAGCAGCT	24	60.082	187
>Cs-InDel1-1991	70590158	ctccAGAAAATCCAACCAACATGT	24	59.718	AAAGGTGCAAATATGTTCCACGAG	24	60.083	267
>Cs-InDel1-1992	70590465	TGCCTTGTAAGATGATTGTGCT	22	58.311	CTTTCAGATTGCAGATGGAGAACC	24	59.904	253
>Cs-InDel1-1993	70590731	GTCAAATCTATGAAAGGGTCGTCC	24	59.429	TTTCTCTCTGCTGTGTTCTCCTAC	24	60.022	277
>Cs-InDel1-1994	70592122	AAACGAATCCAAACCCAGATAAGG	24	59.295	CCGACACTTTGAGATAGTTTGTGG	24	59.848	296
>Cs-InDel1-1995	70607060	ctcattctTATCGGATGTGTTCTTC	25	57.829	GTGGACACTCAGGATATCATCGAG	24	60.321	253
>Cs-InDel1-1996	70608645	CGCAAAACCCCATAATCAAACAAC	24	59.848	CATGTCCAATCTCATCTCAAACGG	24	59.965	236
>Cs-InDel1-1997	70618093	GCTGACAAACGCTTATTTCACTCT	24	60.084	CACAGGGGTAAAAGCTTTGTCATT	24	59.961	228
>Cs-InDel1-1998	70623980	GCCACCACCACCAAATTCATTAAA	24	60.504	ACAGACACTCAAtctatcgacatc	24	58.173	222
>Cs-InDel1-1999	70632252	ttgttgcccCTTATTTGGTGTT	22	58.958	TGGGTTCTCTGTTATATCATGCGA	24	59.656	269
[truncated: 29,803 more rows]

## Sheet: All Indels
Chrom	Pos	FORWARD PRIMER1	REVERSE PRIMER1	PRODUCT1 size(bp)
Chr 1	746	tctctttcccCAATCCAAATCCAT	TGAATCTCCATCATCTTCGTCCTC	255
Chr 1	3778	TGTTTCTTTTAGCACGCGTGTAAC	TGGTGGACTATGCTGTAGATTGAA	300
Chr 1	5616	tgaacaCGCGTAGTAAACTGAA	TTGCCCTGCCCTCAATaacttata	259
Chr 1	8111	TCCCTACAATCCTAGTTCAATCCT	TTCAACTCCTCCTCAAGCTCAAAT	249
Chr 1	12062	ttaaagtctggggagcatggttta	AGGATAATGTAAAGAGACGGTCGT	293
Chr 1	13711	ttggattggatcggtttggttatc	GTCATCTGATCTAATCCCAACCGA	167
Chr 1	14032	GCATGGACTTAATCTGCCTTAACC	GAGAGGCCAACATAGTTTGCTTAA	291
Chr 1	69744	gctaTGACTCACTTCTTCTGAACC	AGAATTACAGCCTGGTCTCAAACT	292
Chr 1	74713	GGGAAATGAACCTAGGAAGTGACA	TGGAATATGTTAGTGTGCCAAGGA	218
Chr 1	106752	AAATCCATTGGCTCAAATTCCTCG	AGTAGCGAGTTCATTCCTCCAATT	287
Chr 1	148690	TGAGACTGGGCTTAAAATCAGGAA	TAGTTCATAATCAATTGGGCCAGG	285
Chr 1	158473	TTGGTGGTATTGGTGCCCTAATAA	GAGGCCCATACAAAACCAAATGAA	251
Chr 1	170118	CGAATGAAAATGGCGGTTCTGATA	GATTCAAAACCCCGAGTCCATTTT	300
Chr 1	176048	ATCTCTGTTGTCTGAATGCTTCCT	GGAGTACATGAATCTCAGACCCTC	255
Chr 1	178988	CCACGCAAAGCCTAATGTTGG	CCTCTTCGCAAACCAAATCTTGAA	281
Chr 1	184320	agGGATCTAAGGAGGCAAACTTA	GCTTGTCATAGAGTTCTTAAGGAGG	300
Chr 1	186837	ATTTGAGATCTCGGTTCGCTTTTG	AGAGGGGTTATGCTAGAGTGTAGT	206
Chr 1	188886	CTCTCACTTATCCATTCAATGTCGT	aaaactgCAACTGAGTAAACGACC	159
Chr 1	191885	ATTCCGTCTTCAGAAATTCCATGC	TCTTAACTCTGTTCGTCGATTCGT	220
Chr 1	192470	TCAAGTACTTTACCGATTCGAgca	CTTCCTACTCTCGCTATTTTCCCA	131
Chr 1	193550	ATCCATACCCATCTCAACCGAAC	CCTATATCGGGCCTTTGTCTTCAA	241
Chr 1	204922	cacctctttctctctctccctttC	ACAGTTCCCATAAGAGTCAAACCA	250
Chr 1	211780	GCATGAAAAGGGTAAAGAGGCATC	GTTCATCATTGTGGAAAGTGACTCA	299
Chr 1	214593	AGTGCCATGAAGATAACCCTTGAT	CGGGAGGCAGTGAATTCAATTATG	235
Chr 1	214996	CCACACACAAGCTTTCCATACAAT	GGCGGCGATTAggttctctttt	289
Chr 1	220183	CGTGATCCAATAATATATCGCCATG	aattctacCCGTTGACTTGAATGC	246
Chr 1	229808	ctatggcccACTAAATTCAAACCG	GCACATATTAGAGATACAGACCTTACC	224
Chr 1	237204	TCAAATAACTCtccctcctctcct	acaccaataacgATATGACACCGA	262
Chr 1	237848	AGGAAGACTGTGATGTGAAAAGGG	TGAAGAGTGGAGTTTGTGTTACAG	235
Chr 1	239552	gcTATGAGAAGTTAATTGGGTAGGC	AGGGTTTGTGGAATTAGGGAAA	300
Chr 1	260057	CTTCACCAAAGGCAAATCGTT	GTTCTTGAATACCATTGCTCAGTG	243
Chr 1	267763	CTGCTTCCATCTCTGCCAAATG	GAGCGCCAAAGAGAGGTAAATTTT	274
Chr 1	286534	GGTAAAGTCTGCATTTTCCCCTTA	GTTGTCACTAAATCCCACAAGACG	206
Chr 1	295343	TCCCTGACCCTGAATTACATTGTT	TGCAGCAGTTCTTTGGTAAATGAG	266
Chr 1	342962	AAAACTAACGGAGCTGTGAATTGG	CTGACGGTTGGTATTGTGGTACTA	266
Chr 1	365011	GACAAGGAGAAAGGTTTGAGAAGC	aaattcGAATCACAACAAGGACCG	185
Chr 1	374520	CGACGGGAATACTTTAAACGACTG	ATGGCttagtgtaggttgttctcc	298
Chr 1	445550	AGTTTAACTTTGCTAGGCTGCTTG	AATTTGAAGTTGTGTATGGTGGGC	265
Chr 1	450363	aacactaacctgaagccattgttg	gttgaggggccaaattataaatacc	190
Chr 1	473680	GGAAGAACCCCAAGTGATAGTTTC	GGTTGGAGATGTTGTTGTCTTCTG	271
Chr 1	474198	CTTTTCAAAATCAACCCAACCACC	CAAGAAGAAGAACAACAAGAGCGT	251
Chr 1	491099	CGGGAAAGATCgaaacagaaaaca	GCATCATCGTAATTTTGTGGTTGC	157
Chr 1	491604	AGAAGAACGTCTCCAACTCTGATC	TCAACAGCTTGTCAATCCCAAATC	211
Chr 1	514742	AGAGTCTTTTCACTGAAGCCTTGA	TCCCGTATACCATGAGAAAAGCAT	218
Chr 1	522425	CAATATCTCTTTGGTTGGGTCGTG	AGACCCATCGAAACCACTAATTCA	118
Chr 1	522877	CATCCCTGTTTGATCTCCAGTCTA	CAGATCACACTTATCATCAATGGCA	235
Chr 1	535929	TTTATAGGAGATGGTTGCAGCTGA	GGGTTCATGTCTAGTCTCTTCTCA	289
Chr 1	554719	CGAAGATCAGCAAACTATCAACCC	gttcacaacaacaacaacacca	195
Chr 1	592238	ATTAGCCCCTACACACACAATTCT	TCTCAAAATTTTCTTACGGGCGAG	242
Chr 1	609472	GAGCTGAAAATATGTGATGTTCCCA	GAGAGTAAATGTGTGCCAAGGTTT	171
Chr 1	620039	gagagagagagagagaggagagat	TGACTCACACAATTCTAGAACAGc	296
Chr 1	671151	GTCTTTGATCTCTGAAACTTGCCA	ACAACAATGCCATGAATTCAGACC	286
Chr 1	673712	TCTTGGAGCTTGAGGAAGTTTT	ATGGAACTACAAAACTGAAGCACG	132
Chr 1	691829	TTCCTCTTCCTTGATTGACCTACG	ATAATGGTCAGAGAGGTGGTGATG	197
Chr 1	715461	cgaccgcACTGCAAATAATTTCAA	CAATGAAGACTTGAAGCTGGAACA	261
Chr 1	722812	CGTTGGTTCTGTTTGTTTGTTTGG	AACCGGCTAAATCCCACATTTATG	296
Chr 1	731948	tcttctctttactGTCGAGCTTCC	AAAATTTAGTTTGGGGTCCGACG	200
Chr 1	734604	ccCTGACTTCAAAAGCCCAAAA	AAAGATACATGTTTAACGCGCCTC	292
Chr 1	737869	GCATCTCTTCAGCATTGTTGTTAGT	GAATCAACTCCTACAGCAGAAAGG	180
Chr 1	738718	GCACTTGTAAGATCCGAGAAACAT	ACACCAGTTACATCGGAAAACCTA	257
Chr 1	740280	attcAGGTTTAAagttgggtctgg	CCTAAACTCCGAACCCAAATCCTA	247
Chr 1	740769	TCTAAGTCTAGGGTCGAAGGTCTT	AATTCTGAATCTAGACCCCAACCC	296
Chr 1	740932	TAAGTCCAAGTCCAAGATCCAAGG	CCTAGACCTTTGAACTTGGACCAC	271
Chr 1	743378	CCACCGTTCAATGGCGATTTTAA	AAACCGACCTACTGAACACCATTA	90
Chr 1	745114	CTTGGTGTTGATGAAGTGTTTGGT	GGTTCAAAACTTCTCTAAACAGGTC	198
Chr 1	747820	TTTTAGGGTTGAGTTCGGGTGGAA	AAGGCTTCGAGTAGAGAGAGGATA	262
Chr 1	769425	TTTCATATGCTGGGATCGAGGATT	GTTACAACTCGAACATGCTTTCCA	280
Chr 1	770023	GTTGCTGCTAAAAGTTTGTGCTTG	TCCTTCTATGAACCACCTGAACTG	204
Chr 1	781115	GTGTTATAATGATGCCAACCACCC	CTGTTGACGAGAGGGTATGAGTAG	265
Chr 1	786444	ACTTCAAACCCCAGAAAAGGAGAT	TCCTACCTCAAATTCCTCCATTGT	266
Chr 1	818551	TGTAGTTGGCTTTCTTGGTTCTCt	AGGTAGTCTAGGCTGTCTTTGTTG	170
Chr 1	821124	CTCAAACAGATCACTCCCTCTTCA	ATCCTTGAGAGAGAATTGGTTGCT	143
Chr 1	821477	CTCGGCCTGATATTGCTTTTAGTG	CAAGAAATACGCAAACATCGCTTG	218
Chr 1	833802	CTAGCTAGGGAGTAGATGCAATGG	CATGTGTGTTGGTAATTGCTTTGC	133
Chr 1	836782	tttatttaagtcaggTCCAGGGCT	CTAAACTTCGAACGACCTGAACTC	288
Chr 1	972516	TTCATGATAAGCTGGCCCAAAATG	CTGGGGAGTTGTTATCTAGTTCGT	247
Chr 1	981467	AACGTTACAGTAGAGGCTTCACAT	ATAAGCAACTTTGTTCACAGGTCG	200
Chr 1	983521	CACAAAAGCTTACACACACtctca	TCATGTGAGGTCAGCTTTTACAAG	242
Chr 1	984953	AATCAAACCCATACCAGATGTCCA	GACTATGCGGAATTGTTCGTTCAT	260
Chr 1	990563	tccagtaagaccgttaccaaatgt	cacattcgacctaagtGCATAACC	254
Chr 1	995861	CTTTGCCTTCTCTAATCGTTCGAC	CCGTTTTCCATGACAATCCAACAT	222
Chr 1	996101	AGGTGCCCAATAAACTAGAGTGTT	TCCATGCCTTAGTTACAAGAATGC	221
Chr 1	996864	TCTTGAAGCAGAAGATTGTCACCT	AAATCTCGAACATACAACCCCTCA	296
Chr 1	997984	TGGCTCCTGAATACCAAAGTTACA	AACCGGTACATGCACTTTGGTAAA	193
Chr 1	1000008	TCTGCTGCCCATGGATTCAATATA	TGGCTTGCTTATAATATTTGGGAGG	295
Chr 1	1006318	GTGGACACTCTTGGAAATAAAAGGA	AGCCATCTCATGTTTAAGTGGTCT	247
Chr 1	1074243	gtggtGTCAAAATCCCTTCCAAAA	CATGTATCCATTCCAACACTCGTG	284
Chr 1	1074562	CATCTATTCTCTGCACTGGTCCTT	CCTTATCATGCATCATAACTCGTGA	239
Chr 1	1084668	TCAAGCTGGAGAAGACTGTTAAGA	GTCGAGGGAAGTGATGATTGTTTG	292
Chr 1	1085191	AAGTGAGTGGAAATTGAGGTCTGA	CTCTACTCATCACCAAGTCTCCTG	237
Chr 1	1181916	CATCCTTAATCCAACACAACAGCC	AGAACTCGTGGAATTATTTGTGGC	291
Chr 1	1219836	AGTAGTTGTTTGTAGTGTCgga	catgtatcaaatcacGCCCCTTG	141
Chr 1	1257397	CTCGAATGTTTGTCACCAGTATCC	CGTGCCCAATACAATGAACTGAAT	292
Chr 1	1257609	TCGAATGTTTGTCACCAGTATCCT	CGTGCCCAATACAATGAACTGAAT	291
Chr 1	1358019	atgagggagttatttgatctggcg	GCACTCTTAGCTACACCAtccttt	283
Chr 1	1436848	CTGGATCGATCGACTCCTCAATAA	caGAAGGTCAGAAAACAAGATGCA	257
Chr 1	1486146	GACGGGAAAACTTTAAACGACTGT	AGGACAGATCAGATTGGAAGGAAC	286
Chr 1	1491560	CACAGGAGTTGATGTCGGTGA	CGACAGCaaacttcagaaaagtca	190
Chr 1	1498518	TTCAGGTGAAAATTTGTGGCAGAG	CCCAAAGTAAAATTTCCAGGCGAT	144
Chr 1	1498762	TTACTCGAGAAATGGACCTTGGAA	GCGATTTTGGCTTAAACCCTCTTA	275
Chr 1	1502919	AACGATACACAGAGAGAAAGAGGG	GAGATAGGCCCAAAGACTgactaa	225
Chr 1	1573884	TAGCCATATGAAGCAAAGGAGTGT	TCCAAGGAACATACATTCAATGCC	235
Chr 1	1578688	ATGATAACACTTCCTTGAGAGCCA	GCAAGAGTAAGAAAAGTCAGGTGG	255
Chr 1	1579075	TAGTGCAAAATTGATTCACCTGCC	GGAATTGTCAAATACGCAACCTGA	273
Chr 1	1579250	AGGGTACATTGATCGAAACCATCT	GCTTGGAATTGTCAAATACGCAAC	225
Chr 1	1598906	TTGAGAGACTGTAATGCTTGGAGA	GTGACTGGCTTAGACCTTTCAAAC	94
Chr 1	1704740	GAGATCGAAGTACCTCtagtcttt	GAAGCCCAAATACCCTCACTAact	112
Chr 1	1760469	CCCAAGAAGTTAGCCTGTTGAAAG	TATCCATCATCCCATCCCATCAAC	217
Chr 1	1792116	CAACTGCTGATTTCTTCTGTACaca	ATGAAGCAGACAACAGGTAGTGAA	90
Chr 1	1805556	CTTCCGACATCACAACCAAACTTT	ACGTAGGTTTTAGGCATCCAAAGA	259
Chr 1	1806763	GTGAAACTCAACTCAGTGCCAAAA	CCTTGGACAGAATTAGACACATGG	224
Chr 1	1856603	aatcAATGAACCACCTTGCTTCTG	TATGACGATGGAGCAAAACAAACC	149
Chr 1	1865789	CCAAGATATAGCCAATCCTGTCCA	CCAGCTTCTTAGGATTCCACTTCT	167
Chr 1	1870136	tagagttctttcgtgatgggctac	CTGAAAGGGTTGTTAGTGGTTGTC	213
Chr 1	1870302	GACAACCACTAACAACCCTTTCAG	CAGCCTTCTTTGGATTTAGGTGTG	263
Chr 1	1937902	ggttcgaagccaacatacatatct	ccagggaagtgatttagcgtatca	219
Chr 1	1940318	TCGGGTCATATTAAGTTAAGGGGC	gagacacgctaaaacacttatcgg	251
Chr 1	2062479	TGGCTGCTCTTGTTATCCTAACAT	TGTGTGTGAGCTGTGGGAATAATA	233
Chr 1	2064680	ATTGCAAGTCCTTCCAATTGTGAG	agcGAAAGACAGAGAGAAAGATCA	236
Chr 1	2069759	TGCAAAATGGTCCCTCTAACTATGA	GGGTTGATTATTACTCCTATCCCCA	295
Chr 1	2072066	CTAATTCGGCCCAATCTACCACTA	ATTTAAGAGACAGCCACAAACACG	113
Chr 1	2077420	GAGATCACCCCAAGATGACGATTA	GTGAGCCCTTGAGACCTAACTT	250
Chr 1	2094515	AGCAACTCCTTACCTGTGTTTGTA	GGCGCCTTGTGATTAGTTTAGTAA	272
Chr 1	2102707	atactgtcacacggaaaagctttc	agttttcactggtgttctactggt	127
Chr 1	2103278	GAAGGCTTGGAGTATTGTGACAAC	CAGCTTGCAacttactaatggtga	248
Chr 1	2127514	TCTTCattgggagagagagagagt	CCCTAATTTatgcccctctctctc	170
Chr 1	2141217	CGGGTTGGTTAAATTTGCATTAGG	GTACTCTTACCTCTTGTCTCTTTTG	216
Chr 1	2154184	AGGATGTGTGGGAATTTGGGATAA	atagaaatacaCCCGTACACCCTT	265
Chr 1	2157626	GATGGTAGAGGATGTGTGGGAATT	GCACTAACTAAGCAACACTATGGC	243
Chr 1	2177040	TCCTGCATCAATCTAACCATGGAT	GGTGATGGTGTGAAGAGATTGTTG	297
Chr 1	2224513	CCCCTCACTCAATATGGCTATCAA	TTTGATGCTATTGTCAGTGGTTGC	148
Chr 1	2225568	TCTCTTCCTTCAGATCGTTTCCAT	GCCAGCCAGTTCTTGAGATTTTAA	298
Chr 1	2226301	CAGACTGACATCATTCATTCCATGG	GGAGAAACAACAATGCAAAGCTCT	243
Chr 1	2240340	ACCAAACACAACTCTACTCTctct	CAATCCATTCTCATCACAACTTGGT	291
Chr 1	2241582	AATATCTTCCAAGTTCTAGGCCCC	tcccAAGAGATTGTTAAGCATTGC	90
Chr 1	2263475	CTCAAGGCTAACTGTGTTCTTTGG	ATCTCAATTATGCAGGACCCCAAA	165
Chr 1	2264764	CTGTCAAATCAGTGTAATGCAGCA	AGGCAGTACATCTCCAAATCTTGT	276
Chr 1	2269799	GTGTGGTGTGTGGCATTAAATGAT	TTAAGAGTGAGTGATGGGAGGTTG	183
Chr 1	2306558	GGAAAACCCCAACTCAGATCTTAAC	ACTTCCTCAAACTCCTCCTCTTTC	108
Chr 1	2307074	AGAGGATGAAGGAGGAAGAGAAGA	tGCAATGCCCACTAATCCATTT	226
Chr 1	2314405	CTGGTCTCTCTACTCCACAAAACA	ATGGTGGTGAATGAATGAGAAGGA	191
Chr 1	2320762	TGGTGGCGTTTGGTTACTAAGTAA	TGTTCCATTGTTGATTCCATAGCC	106
Chr 1	2340255	GAATGGTTGGAGAGGAGAGAAGAG	tattatggtGTGTGTGTGGGATGG	200
Chr 1	2348052	GATGTTTGACTAATACCAAGGCCA	TTGTGTGTGCAGTGTTAAGTGATC	279
Chr 1	2369274	CAAGAAACTCCGACTgcaattcaa	CCTAGCTCGTAAACCTGTAGAGAC	235
Chr 1	2378799	caaggtgtgtttggatatgaggtg	tacactctccaattctcatagCCC	212
Chr 1	2447445	ttcataGCATTTACAGAACCGCAC	cttattatttacagGGCCGGCATG	270
Chr 1	2471787	CCACTACCACCAAAGACAAAATCG	CGTAATCTATGGCTTCGGgatttc	257
Chr 1	2478183	aTGCATCTTACCATACACTCACCT	TTTGACTTTGGCTCTTGGatca	192
Chr 1	2479046	TGAGAGTTGAGAGAGTTAGAGAGA	AAGAGTTGGGTTTCTTCTTCTGGT	123
Chr 1	2498329	CCTTTCGTGTTCTTGGTTCATTGA	CCTCCAAATCGTGTCAACCATAAG	272
Chr 1	2506153	GAAAGTGTTGTTGGGATTGTTGTC	CAGTTCTTGAACCCCATAGTTGAG	206
Chr 1	2526875	CCTTCATTGTGGGAAATCTTGTGT	AACATTTCGAGTCTTGATAAGCGC	151
Chr 1	2527809	ATGCCATGGGAATAAATAAGCTGC	ATACGGTCACACTCACACCAATTA	279
Chr 1	2530623	ATCACACATCCTGACATGACAAGA	TGATCACATGCCTTGACAAACTTG	296
Chr 1	2531762	tgggttgattggatagttctttgc	aaAGAGACTTCGCTACATTACCCT	184
Chr 1	2536578	GAAAGTGCTTATGTGTGCTGAGTT	TGTGAATCCAGAGAGCATATACCG	158
Chr 1	2568650	GGCTTGTGGATTCAAAGTGGAAAA	CCGCTGTCATATAAATCTGCATAAG	245
Chr 1	2587735	ACATCAAATCACAGTCAGAGTCTCT	AGCCAGAGAAAGAGAGTGATGATC	232
Chr 1	2605477	GCGGTTGATAAACACCCCTAGATA	CGAAACCTCTCTTTAACTACCCCA	240
Chr 1	2620067	TGGGTTTGAGAATATCTGGTTCGA	CAAGTCGTGTTGATCCGTTTT	210
Chr 1	2715921	ttatgtgtaggtaaaggcaaggct	tttatacaaaagactcgggatccc	219
Chr 1	2727948	gccccaatgatattttgtcctttag	TAGAgagcacataccacaacaaga	281
Chr 1	2743492	AGTAGCTTTGTAATCAGGTCGGAG	GAGAGTGGCCTTTCAATTTCAAAG	200
Chr 1	2765855	TGTACTCCTACCACGACTTGATTC	TGATTGAAGGAGGTGATGTTAGGG	296
Chr 1	2772163	TGGCATGATCATATAGAGGTTATGG	AGAGATGAATATTCGATAGGGTGCA	259
Chr 1	2774939	CCCATGAATTCTCCTTAGACACCA	TGTCAGTCTATTTGAAAAGGTCcag	284
Chr 1	2777405	AACCCATACACACTAGCACAGATT	CGATTGAAACTCGTATTGCCTGAT	176
Chr 1	2783739	GTCCTTTGAACATTTTCCTGCTGA	AGTGGTGGGGTCTTACTAAATAGC	263
Chr 1	2798502	CTGGCTCTGTTGTTGGGTTTAATT	taaCAAACTAAAGCACCCTTGacc	203
Chr 1	2799372	GAACTTTGATGGTGCTGTCGATAC	TGATCCACAAACACCTGAAACAAG	207
Chr 1	2801596	CTCATGCAGGACGATGTACAATTC	GAATTTCCAGAACCCAGCATAACC	289
Chr 1	2808231	AGTAAACACATATGCGGTCGAAGA	GAGATGTCGAGAGTTCCATATGCT	300
Chr 1	2816001	gtgtgagcgctaatcatagatatag	Agagacaaatttaccgttctaccct	202
Chr 1	2836038	GCTTTGAGATAAAGGGCCAAGATC	GCAAAATGATGGGATGACAGCTAT	176
Chr 1	2841053	TGTCTTCTCTTCTAATGGGAGCAG	agtctcagaatcatcccacttgac	289
Chr 1	2862318	GAATCTTGAGCCCGAGTCTAATCT	GTACAACCGAAAATACACTTGCca	173
Chr 1	2873361	TAGAGGCCCATTTGACCACATTAT	ACTACCAATCCAAGACCCAAGATC	239
Chr 1	2873929	CCactcaacaacaacaacaacaac	aacactCACATACCCACCTAtagc	223
Chr 1	2880781	GAGTAGGGTGTAGGCTAAGAGTTG	TTGACCGATCCTAATACCTGCAAA	278
Chr 1	2882520	TGGTTGTTGTTTCCTTCCTActact	AACCCACATCACAATTCGAGTTTC	270
Chr 1	2887581	AGGAAAGTAGGGCTGAGCATTTAA	actggccagaggttattcttgaat	244
Chr 1	2889551	TTTGTCAAAGAGTTTCGCTACAGG	AGCAACTAACAAAACCTGGATGTG	296
Chr 1	2927626	AAATCCAATCCCACCTAGATCTCC	TGAGAACTTGACACCTAGGCTAAC	225
Chr 1	2933739	GAGCTTTGGTTTTGTCATTTTCGG	TGAAACTCTCAGGTAATGCTGTGT	228
Chr 1	2961040	TCACACAATGTCAGTTCATGCTTG	TTACATAAGAGAAAACTGCGTGCC	224
Chr 1	2965826	ACTCCCAACCATTTTGAGAGAGAA	AAGGGAGCGAATTATGAGGTTCTT	247
Chr 1	2966014	ACTCCCAACCATTTTGAGAGAGAA	ACATTGAGTAGTGTAGAGGTTCGT	296
Chr 1	2969327	ATTGACCGTCATCTGTTTGTTTCC	GAGTGAAGGGTAGGGTTAAGGAAG	219
Chr 1	2985814	CTGCCCACACTCAAAAGCAAAA	tttaTTCCGTGAGTGTAAGGGTCC	288
Chr 1	2999886	aaaatctaaccaCCAATGCACCTC	ATACTTCCCAAAATACTCGGCCTT	201
Chr 1	3008411	GTGCACACATAAACCCAAAGTACT	GTTTCATGTTTGGTACCACGGAAA	281
Chr 1	3034118	TGGCGAGAAGGTAAGAGAAAATGA	CCCTCTCTCCACTCTCCACTATAT	249
Chr 1	3035795	ATTCTTCTGCAAGGCTTCTGAATC	TCTATTGTATGACAGGCTCGATCG	221
Chr 1	3051452	caaggtgtgtttggatatgaggtg	CAATTTGGCATGGttgtctgac	247
Chr 1	3054183	atgtattgttgACGGTGAGAACTC	CCTTAGGACCACTTTGTATTCGGA	241
Chr 1	3054511	TCCGAATACAAAGTGGTCCTAAGG	TCTAGAAGCAAGGAGGTACGAGTA	297
Chr 1	3063497	CAACATCATCACCTTCcttctattc	ACAAAGAGTTTCTCCATAGGACTGA	203
Chr 1	3064015	CTCTTCATACCTTCTCTCTCTCGC	GTTGATGGAGAAGTCGTTAGGTCT	139
Chr 1	3065885	AGAGTTTTCTACAAGGCCCTACTG	ATCCATCTCTGTATCAGCAAGTGG	216
Chr 1	3069804	AATGGCGAATTGTTTGAgactgag	GTTTCTTGGGCCATATTTTCACGA	290
Chr 1	3128284	CAAACTTGGACATTAAGCCCCttt	CATCACCATGCATGACTCCATTTT	241
Chr 1	3137768	ctctctctctctgtcatAGTTGGC	GTGAGCTGTGTccatggagag	232
Chr 1	3139107	ATCTTAACCTCACTTTCCCACCTC	TCACCTCCCAAAGAAAACCCATta	300
Chr 1	3198310	AAAGTAGAGTGTAGTTTGGTCCCC	GCCCTACCTTCCTAGCTAAATCAA	199
Chr 1	3207327	CGGCCTTTGTAGAAGTATGAAATTC	ATTAGACGACAATGAAAGGGTGGA	296
Chr 1	3211463	ACGCTAAGATAGTTAGTTGGCTGA	GCAACACAGTTCCAATACAGACAA	300
Chr 1	3236786	TCCCTGTGTATATTATTGCCTGCA	GCAACCACCGAGTAAACGTTATTA	263
Chr 1	3238675	ATCCTTTGAATCTCCTCCCATTcc	ATGATGCTTGGAGATCGATTGAGA	216
Chr 1	3241239	CCCCACAGACGTCCAAtagtaaaa	TCTTGGATGCATACTGTACTTAGc	285
Chr 1	3250689	GGCTAAGTCAAGTAGTTTTGCTGG	CTGGGAAAGAACAAGATGCTCTAG	298
Chr 1	3262475	ATGATGGGGTGAGATGAGAAGATG	CAGAGGTGGAGAGTTAGAGAGAGA	208
Chr 1	3332074	GAATAGGCTAAAATTGGTGCGTCA	CCCATCCACTTTTACCATGTTTCC	150
Chr 1	3362023	GATGAAGCACCAATCCAAGTTCaa	CGAATGAACCAAACTCCAAACAAC	192
Chr 1	3365962	TTGGGATTGAAAAGAAATGACGGG	tttactataCCACAGTCCACGCAA	93
Chr 1	3366807	TTGTTATTATTCGCACCACAACCG	GGGAAATGGCAGTAGTAGTGGTTA	160
Chr 1	3367118	GAGAGAAAGTGAAAACCAGTGAGC	TTAAATTCGAGATCCCCAACCCTT	113
Chr 1	3371764	AATAATCCATTGCCCCATTGACAC	GCATGATGGAAGTGATTTTAGAAGG	275
Chr 1	3388132	aCCGTCCATTTTACCCTGAATTCT	CAAAAGAGCAGTTGGGTGGTTATT	150
Chr 1	3389713	cattgttgaaccTTAACTCCCCAC	ATGGAGGAGCAAAATCAGAGTCTT	300
Chr 1	3389825	cattgttgaaccTTAACTCCCCAC	ATGGAGGAGCAAAATCAGAGTCTT	300
Chr 1	3395341	CCAGTACAGTACAATAAACGCCAC	ATTCAGTCCAACTCTTTGTGCATG	196
Chr 1	3396430	GCAACATGATGGCTACCTAGGAG	CGATCCTATCAAAATTCCGCAGTT	85
Chr 1	3398894	ACTACTTCATCCGCCTACAAAAGA	GCGGTGTACATTGTCAAGAAAAGA	285
Chr 1	3417610	TCAGTTCTCCTATCTGCAGTGATG	GTGCAAAACAGAGCTAAGCAGTAG	289
Chr 1	3418832	ATGAAGACAGCACTAAGGAACAGT	aaccgAAACAACTTTATAGCCTGC	257
Chr 1	3419330	acagactgccataaagatttctctc	CGGGTGGGACTTATATTTCAGT	295
Chr 1	3419466	gtggtgaacatatgcaagcttaca	CGGGTGGGACTTATATTTCAGT	265
Chr 1	3419572	gtggtgaacatatgcaagcttaca	CTTCCAGGAATTGCGGTGG	285
Chr 1	3419724	ACTGAAATATAAGTCCCACCCGG	TTAGCTTCAACCACATCCAACAAC	297
Chr 1	3421644	GTCAATGACTACAGCAAAAGGGAC	TCCTCCAACCATTTCGAGTAACAT	128
Chr 1	3426305	agaaaagttgACCTCATCTCACca	gtgaAATCGAAATTGGGACTTCAGT	269
Chr 1	3427926	AACATTCTCTCTTCACTTCCGGAG	TGTGCTGTATGTAGATGGGTTGAA	265
Chr 1	3428439	TTTTAGGCTTGGTAGACACGAGAG	GAAATTGGAAGATGAGCGTTAGGG	280
Chr 1	3428889	CCATCTGCTGCAAAATAATCGTGA	agtaaatttcCGCTGTATTTGGCC	279
Chr 1	3457134	TCAAAGAACCGGTTAATGTCATGC	TAGGGGATTGTTTATGTGTGTGGT	214
Chr 1	3466022	TGGgtgtaaactttggatctcgat	ggcAAAACATCAAAGACCAACATG	283
Chr 1	3516240	CGTTTGTTGCCACTTGTCATCTAT	GTACTTTTGCTTGTGTCTTGTgagt	279
Chr 1	3524281	GAGTCTAGGTTCAAGCTCGAGTTC	ACCTAAGATTCAAGACCCGAACTC	122
Chr 1	3527505	TGGTCAAGGCATTAGAATTGTTGAg	CAACGACCCAAACATTTCATAAGG	251
Chr 1	3530436	AGAAATGTTCCGTACCTCTGAGAC	GTAAGAGGAGAAAGGTGGAAGAGG	159
Chr 1	3537125	TTGGTCTTTGAATTCTTGGCCATC	AACTCTGGGGATTGAGGTGAATAA	152
Chr 1	3550818	CTATTGGATGCATGGAGAACGTTT	CAGAAGAACATTGGAGTaaaaggtc	152
Chr 1	3561990	GAAGTTGTTGCTAGCTGATGTGTT	GATGACTAGTTCTAGTACCAGGCG	292
Chr 1	3584504	ACAACTCCTTCAATCACAGAGAAC	CTACGATTAGTCTTGTCTCCGTCA	203
Chr 1	3584721	TGACGGAGACAAGACTAATCGTAG	TGCCAGAACTAGCTctaccaaatt	228
Chr 1	3588839	TATGTAATGATCCGTCCTGCTCTG	AATTGTGTTTTACGTTCGGGATCC	258
Chr 1	3589145	GGATCCCGAACGTAAAACACAATT	actcatcagtttgctaccttgtgt	233
Chr 1	3595108	tGTCGGTTTGATCTTTGTAGCT	AATTTCAATTCGTGTGTTGGgctc	170
Chr 1	3620174	ACCAAGGACAACAAAGATTCCCTA	CCTCTAAGAGTTGTGGAGATTGCT	282
Chr 1	3621911	TACACAAACTCTTCAGCCTAGGAG	TCAAGGTTGCTCTAAAGTGGTGTA	204
Chr 1	3623506	TTGATGGGAAGCTCAACATTCTTG	TGTCTCTACCTTCAGTCACTCTCA	287
Chr 1	3625623	GTGGGTGGGGTTTTGAAGATTAAG	AACCATCACCTATTTAAAACCGCC	212
Chr 1	3635320	AGAATGGGATGCAAGAGAGTGAAA	GACCGATCTCATTTTGTCACTTGG	232
Chr 1	3658306	TAAGTTTATAGACGTGGTGCTCGG	TCCGGACCTTATATGACATGTGTG	281
Chr 1	3678821	TAAAAGGCACAAGAGAGGAAGGAA	AGAGAAGTCAACCCCTCAATACAC	273
Chr 1	3687020	gaaatggGACCTGAGAAAACGATC	AAGTAAACGCGTCTCAACTTCAAG	293
Chr 1	3699286	AGAATGCGAGGAAAACTTCAAAGG	AAGGTTGTAGTCGTTAGTTGTCCA	280
Chr 1	3705562	GAAGATTCTTTCGGTGTTTCCTCG	CGAGAAAACTTCAAAGGGTACGAC	218
Chr 1	3718656	tcaaatcctcataactccctgtgg	gcccaatacctaatgtctaaagtga	244
Chr 1	3733450	CTTGGTTctttctctctcctcctc	CCAACGGTtatccttctctctctc	129
Chr 1	3737458	AGTGATGCAGACCTCAAATGATCT	TCGTTTCACTGCTAGTATACTCACA	207
Chr 1	3738072	TCTTCTTAGGCTCCATGAAATCCA	CAACTATGGGAACTATGGGAGCTG	265
Chr 1	3745993	CATGTTGTTGCTAGGATGTCACAG	TCCTGTTCGAGTTCAAGTTGAGAA	251
Chr 1	3756707	TGATTGTTACATTGGGTGGGTTTG	CTCAGGCTCAGGGGAATAGAAAAT	143
Chr 1	3767034	GAAATATTGTTCCCACTTGCACCA	TACAAACACAACCAGCATCACATC	169
Chr 1	3785763	ACATATACCATTTTGCCTCTGTGC	CCTTCAATGGTATGTGTGTGTGTT	244
Chr 1	3855899	CTAAATGCTTGCGGTTAGTAGTGG	gGTGCAAATAGAACTCCACTTCAC	290
Chr 1	3890445	ttgttttgaatttggtgggaggtc	aaccatgaagatgaaaatacgcgc	295
Chr 1	3898761	TTGTCAAGTCCTACTCTGTCTGTG	CAAGCAGTTTTGAAGAACCACTCA	155
Chr 1	3899237	TGTGTCACATATGCTAGAACCAGA	TTTGGAGTGTAAGTTGGAGTTGGA	213
Chr 1	3944079	GCATGATTTCTACAAGCTGCAGAT	CCATCTCCTAAAACCAACCCTGTA	277
Chr 1	3945309	GAGGTACATTTCTAATGGCTTGCC	acaagccaccaaactaGTAGCATA	211
Chr 1	3946014	CGTGCATCTCTCCTACGTCTATAC	TGGACCAAATATAACATCGGAGCT	182
Chr 1	3948042	CTTACCTCTAGCTTTCCCCTTCAA	ttttctctcttcttctcgtGCAAG	140
Chr 1	3948997	GCCCACTCACTCCAGTATCTTAAA	GCGTAGAGATATCGAGTTCCAAGT	123
Chr 1	3949099	ACTTGGAACTCGATATCTCTACGC	CGACCGGTGAAATACGATACCTTA	136
Chr 1	3956092	ACCCGTAAGTTCTATGTTGTCAGT	GGGAAGGTAAGGTATAATGGTGGT	270
Chr 1	3991525	GTTCCCCACTTACACACTTCATTC	ccttagtttacccaaagttgagcc	184
Chr 1	3995011	TGAAAGAGGTGAGTTGTGTCGTTA	TCCAGTCGATTTAGGTCTTGTTGT	283
Chr 1	4003022	TGTGCCCAATAAGAGTATGTGGAA	aattttcaagTCTCCAGCCAAGTG	286
Chr 1	4004709	AACTAATAGCACCCCAGACAATGA	GCAGCTGATATTGTTACACCTTGG	289
Chr 1	4010456	CCAACCAATCCCACCATAAGAGTA	AAAGATAGTGAAGAGCCTCTGGTG	293
Chr 1	4079719	gtgtctatctaacggcatttcttgg	acgggagatcaaacctaatcgtta	107
Chr 1	4116123	GGTCTCAAATCATGTTCTATCCTTGTC	TCTGCCTATCATAGCTAGCTTTGG	268
Chr 1	4137065	CATTGCATTTACGATGGAGGGTTT	AAACGGCAAACATCTCAAGGTAAG	143
Chr 1	4141000	CATACCTGAAGAGAGAATGGCCTT	AAACCCTAGCcttcatttcactct	300
Chr 1	4146827	AGGTCCAACAAGAGTACAAGAGTG	TATTTCCTCTGGCTAGCATACTGG	272
Chr 1	4148077	AATAGTAGAGGCATTCACAAGGGG	AAAATAGCCAACTGACTCGGAGT	297
Chr 1	4221642	GAGCACTGTTGagttttatgccat	tacctatcgctgattgtcatgtca	290
Chr 1	4234840	GGCAGAGGAGACCAGTTTCTATAG	TTTTGTCGTTTACCTGTGCTTGAG	121
Chr 1	4305829	aaaacccaacaaagagaAGGAAGC	ACTCCTCTAAAAGTCCTGGATTGG	264
Chr 1	4309328	gacgttagcatacaacacacaaca	tggtactgagaatgtgtggtatgg	117
Chr 1	4317803	AGAGATATGTGGCTGGCGAATATT	ATCATGGCAGTTTCAAGATCGTTC	184
Chr 1	4365219	agtaaccaatccaaagtaaccgatc	catatgcggtctttacaaatGGAGA	222
Chr 1	4394408	CGGAGGCCTAAGTAACATCAAAAC	taatgcatggtcaaatccctaggt	267
Chr 1	4399949	GAACTTTCTTCCTTCTTGTCCTGC	TCCAACTTCTACACATACCCTAGA	129
Chr 1	4424362	GATTACCCATTTAAGCCACCCAAG	CACAGAAGAACCACAGCATTTCAT	183
Chr 1	4427763	CCTAAGTCCTTGAGTGAGAAGCAT	tgaccaaattACCCTCCAAAGTCA	274
Chr 1	4442302	TTTCAGTTCTGGTAGGTAGTGtcg	TGGCATTATATAGAGCTCGATCAC	95
Chr 1	4445559	aaatactgGGAAATAGTGAAGCGC	GAGATAGTGCATAACCTCAAACGC	281
Chr 1	4447631	CCGGTTATGTGGGATCCTTAGAAT	TCAGAGGCAATAAGAACACAGACA	229
Chr 1	4456559	GTGTCGAGATCTCAAAGCATCATC	GGATACCCAACAgcccaaaataaa	253
Chr 1	4459219	agtgagtaAAGGAAGGGGTGTTTT	CTCAGTGAGATAGTACGTACCTAAA	289
Chr 1	4520336	ATGAGCTTAGTGGGGAAAATGCTA	CCAAAAGCCCATGAGAAAATGCTA	108
Chr 1	4520920	AGTCCAGTTTGATAATCCTTGCCA	GCTTTGTTGGCATGAGGATGATAA	296
Chr 1	4532766	GGGGTTCCTTTATTCTCGTTCTGA	TTTACATCCATCCACACACACTCA	124
Chr 1	4545479	CCTGTCACGGCATTGTTAACATTA	ACGTACTAATCATCATCTCGAGCA	264
Chr 1	4548344	TGTAGCATGACATCTAAGTGAAGGT	AATTGTAGGTCACGTTCCCAGTTA	286
Chr 1	4550391	CGGAGAAGGAACCTGACTAGATTC	TTTTGGGGTTAAAGGTGAACTGAC	257
Chr 1	4553403	TCTATGACATCTACGTTTAGGCCA	CACCTTGAGCTTGAATATTGATAGG	230
Chr 1	4582810	ATCAATCTCGCATTACACATTGGC	GCCTTTCACAACAACTCTTAGACT	238
Chr 1	4618817	AGTGTGCGTCCTCTACTACAAAAT	CTCGATTTAGAACCGACACCAAAG	272
Chr 1	4629593	ATTTGCTGGTGTATTCTGGGTTTG	GTTTGATCATCTCTAGCCAATgtgt	196
Chr 1	4639099	CCTCATCATTCAAGCCAAACATCA	GTAAAGGGAGCATAGGAGAGCAAG	233
Chr 1	4679529	CTTAACAGCTCAGCCAAATCAGTT	GAAAGTTCCAAGTGATGAGAAGCC	197
Chr 1	4682559	CCTTTCAGTACTAGCAATGACCCT	ATGCAGTGTAGTTGGAATTGGTTC	197
Chr 1	4706849	agatgctctaaatATTCGTCGCCA	tctctcttttctcataCATAGGGG	225
Chr 1	4723227	gacattctaaattcccggccattc	cgtttggctcagtagaaatcacaa	94
Chr 1	4748709	TGGAGAAGATTGTTACTGTCGTCG	ggcggtactcctttaCATTCTTCT	298
Chr 1	4774646	GACTGGTCTTTGGTCGTAGGAATA	TTTCATGCATGTCCCTCTTTTCAC	196
Chr 1	4811083	GACGACGACTAAACTCATAGACCA	TTTCACTCAACATCTGTCGACA	250
Chr 1	4912376	TGGAACATTGCTCTTGATAGGTGA	CACATCACACTGTACCACACTTTT	176
Chr 1	4923558	TTGTCAAGTAGGAAAGGATAGGCC	TCTTGTGTTGTATGATGCTTGTGG	139
Chr 1	4927842	TTAAGGGCTCATATGGGTTTTCGA	GCATGCAAACCACAACATTCATAG	300
Chr 1	4946736	CAATCAAAACGCAGAAACCAAAGG	TGGGAGACGAATAGAGATGAGGAT	281
Chr 1	4949145	GCCACGTGTAAAGGTTTTCTGTAT	TCTACACCAAGCACAAGTCGATAA	278
Chr 1	4949889	ATGTGCCTATGTTTGGAGAAggat	TAAATGTAAATGCGGTGGTGTTGG	112
Chr 1	4954062	GAAATTCGATCGGAGGCCAAATTT	cctagggcccacagtTTCT	287
Chr 1	4959345	ttcgtcttgggcccataaattttc	TGGATCAACATTTGCAAGACTGTAG	266
Chr 1	4959781	TGAATGCTCGAACTCTTAGGGAAT	GTGAAAGAATATGCATGAAACGGG	229
Chr 1	5052923	TAATAAGTGTGGTGAAAGTCCCGA	GAAGGACAAAGAACCACATGAAGG	215
Chr 1	5107359	CCCTTGCACACTTATTTGACTAGT	CCATTGCTGTTTATATTCGGGTGG	232
Chr 1	5114072	CAAGTGGAGAAGGTTAGCTTGTTG	CACCATCAACAACACATCAGGTAC	229
Chr 1	5195032	TGAAATGACACTCAAGCACTAGGA	TCTATGCCCATGTTAGAATGACCT	217
Chr 1	5214354	ACTACCTGTTCTACCAACAATCCC	TGAAGTGATTAAAGAAAACCGCCC	264
Chr 1	5232900	CAACTAGGCTCTTCGTATCCATGA	GTCTTAAGTTGTACACCGCTGTTC	268
Chr 1	5253701	accatgctcttccgactttgatat	ACGTAACTATTGAAACCTCCtcca	273
Chr 1	5262350	ctctctctctctctcattgcCCTA	GTTGTGTAATGGTGAGGTGGTTTC	206
Chr 1	5264239	CCACCATGTCACGAGTTTGTCT	gaaaacctcggtcaacaagtagaa	248
Chr 1	5282715	GGAGATGTTCAGAGAAGGAGGATC	AAAATTTGCTCGTTCCATCTCCTC	231
Chr 1	5284982	GGTCGTCCACTTAACCCTatttt	cgtgggcatgtactctatcactaa	265
Chr 1	5292140	GGTCTATGTGTATGGAGTTGTGGT	tgaGTGGGTTTTATCTTTCCTTGTG	264
Chr 1	5292572	TCCTCCTTAGTAGTCAAGTTGGTC	TGCATCCCTAACTCCAACTTGTTA	201
Chr 1	5295322	tcctagattgatcactcccactga	aatggggtgtacatatcgaatcgt	289
Chr 1	5304978	GGGCTTTGCTAATTTCCTCAATGT	cATTGAAATCTTGTTCTggagtggt	297
Chr 1	5310612	CACCAAACAGATTCAATGCAGAGA	atatgcCATGTCTCATTCAGGTGT	287
Chr 1	5311292	CCCCTTCACAGCATTGATCAAATT	GGCGTTCTCATGTCCTACTTTGTA	204
Chr 1	5314346	GTGGGTTTTAGGTTGgacattcac	AAATACCACCACTCCAACCATCAT	300
Chr 1	5320126	CAACGCGTCAATACACCGATAATT	TTTGCACGACATCTTTGAAGCTAG	229
Chr 1	5335125	ttcccaaaatgtacgtatcaccct	ggaagggaccgatattgaactttg	195
Chr 1	5335644	gattaattccactgtgctgacaaca	TGGTATTTGGTTGAACAGGAACAG	295
Chr 1	5339549	tgtggattggattggatcagttact	TGTTTTGTATCAAGGGGAGGGAAT	236
Chr 1	5354020	gttacaatttggtatcagagccgc	acatgcgcctattctactatcagg	197
Chr 1	5425811	ttaatgggcctcacttggattttg	gaattttcactaaccaagggcgaa	237
Chr 1	5432316	CACAAGAATGAAAATGGTTGACGC	GCTGCCCCTTTTGATTTGATACAT	285
Chr 1	5432540	ATGTATCAAATCAAAAGGGGCAGC	CTAAGAAAGTTGGGGAGCTCTTCT	277
Chr 1	5457917	TGAAGAACACACGAACAATGGAAG	TCAGACATATTTTCCCTAAACTGCC	196
Chr 1	5496744	gtgtctcccaagtcataagaaggt	tatgatgatcacactgcctctgtt	139
Chr 1	5503856	cacaccaACCCTTTCAACTCAATA	TGGGTTGGTGATCACATTTAAAGC	195
Chr 1	5507718	ATAAGAGTGCATTGGAGGAAGCTT	TTCACAGTACATTCCCAACATTGC	208
Chr 1	5508748	AGGAGGATGCTCTTCTATTTGTTCA	GCATAGTACCTCCAGTGAAGAAGT	239
Chr 1	5511783	CCACTCTCACCACTTATACGTTGA	CTATTATGCTGCCTCTCTTCCCTT	107
Chr 1	5512637	GATCACAGTATTGACCCAGGCATA	ACTCATGCAACTATTGAAACGTGG	198
Chr 1	5546106	tttctctgcaCCTTTCTCTCTACC	cccctaaataCCACCTTGACTCAA	202
Chr 1	5566085	TAGGCAGCTAATTAGAGGGTTGAC	CAGCGAGACCTTCCAAAATGATAC	182
Chr 1	5583712	CAATAAGTTTTGCAATGCCACAGG	CTAGCCCAGCAATTAAGGTTCTTG	231
Chr 1	5592226	TCTTTGGAGCATGAAGAAGTATGAC	TGGATTGTTGACTTGAGCCTTAGA	291
Chr 1	5594370	AACCTTCTCACCTACATGCTGATT	ctaaaagatctaaCAGCAGCCCCA	167
Chr 1	5603517	AGACATTGGGTACTCTGATCACAC	TACCCCTAACACTCCAACACAAAA	189
Chr 1	5605598	TTTTCATTTCTCTCACCCTCTCCC	TTAGCACCAATTCACTCATCATGC	247
Chr 1	5609166	TGACAGTGGATGGGTTATTGCATA	GCAATTTCCATCTTTAGTCCCGTT	106
Chr 1	5611574	GCTTTGAACTTGTGTATTTGTGGG	GCTTGTCCATTTGTTCTTTGGTTTG	236
Chr 1	5626119	catagaggggtgagaacggtaaaa	ctgagcttctaataagtggaccga	240
Chr 1	5634846	CGTATGTTCCTCAGATGCTTTTGG	TGGCCACTGAGAAAAGAAATGAGA	207
Chr 1	5673919	caaaGGAAATGAGAAACGTGACGA	ATATCGCGATAAGTAGGAAACCCC	172
Chr 1	5684017	GATGGATAAGAGCACCTGAAAACG	tttgcagtctTCCAAAGTTCCAC	225
Chr 1	5687683	TGTGGGGAAAATCAATAACCAAGC	TCCTCACACAACCCAAAACTAAGA	269
Chr 1	5688936	TAGACAGTCTAGGGCTTCGTGAA	GAATTCTTAGAATGCCACCTCACA	267
Chr 1	5713264	TAAACCGATCCACTCATGACCATT	GGTTGCTTCTCGACATTGGTAATT	176
Chr 1	5722256	ACTGTTTCTCCACTAAGTCCTGAC	CAAGCGCCTCCTGAGATATTCTAT	283
Chr 1	5761084	aggagaAGAGAGAGATGGTTGAGA	ATAAGATACCTGATAGCCGTGCAG	289
Chr 1	5762708	CCATGGAGTTCGAATCAACATACG	TCATGAACCAGATTAAACCCTCGA	199
Chr 1	5763766	ACCACATTACCCTTGAGCAATAGT	GAAGAATTTGCCCTTGTTTGAAGC	195
Chr 1	5765738	GCTTCAATCACGAAAGGCTTAGAA	AGTGTTGACTCTAGCAAGGTTCAA	272
Chr 1	5773329	TGACATCTCACTTCTTGACACACT	GGTGTGTCTGAGATATGTCCTGTT	270
Chr 1	5783145	ggattgacattgagtacatgggtg	ATAGAAAAGGCTGAAGAggacgag	260
Chr 1	5787794	TGGAAGACTACAAATTAGGGAGCA	ATTATCTGGTTGTGAGGTTCAGCT	188
Chr 1	5791358	ACCTGTAAATGTCAAAGGAGTGGA	TATGTGCTGTGTGTGAATTAGTGC	300
Chr 1	5794935	AGCCCACTCCATGATTTCAGATAT	AGGTAATACTGTGCCTGAGACAAT	262
Chr 1	5816483	ATACAGCATAACAGTCCGACCCAA	ATTCCGACTGTGAAGATGGGGTTC	223
Chr 1	5818155	CTGATCTTGTGTTCCTGTTTTGGT	TGAAACTTTGGTGATCAGTGCATC	287
Chr 1	5819260	CCAGGAAGATGAAGGTGATGGTAT	ACCACAACACAAGGGTTCTTATCT	180
Chr 1	5835593	GGGACTAATTTGAAGGAGAAAGTGC	GACCTTCAACCAACCTACACAAAG	238
Chr 1	5839909	GCCCCACAAATTACACCTAAACAT	CTTCGGGAGGGATTATACTTGACC	248
Chr 1	5841854	ttgcggcaaaatccttccaa	tgtcgtCTGTCCAACCTTGTTA	242
Chr 1	5927742	AGAATGACTGCCAGAGATTGAGTT	TCTTCTTTCTTGACATTTCGCAGG	249
Chr 1	5935871	acccattagATCCATGTGAAGAAGT	GCAAGGACTCAGATCTAGTGACAA	285
Chr 1	5936410	TAAgcattaggggtgttcattgga	ACCGATCCCATCCAATAAATCCAT	119
Chr 1	5962193	cactcccactcagttatgctatca	ttggactggaccgatattgaactt	229
Chr 1	5962975	GATGACTGATTGTAGTGTTGAGCA	GCAGAAACACACCAACTCTCATTT	197
Chr 1	5997845	ttgcgtgagatactacttgattgc	ACTTTTCCTTCCCCTTACCTACAC	244
Chr 1	6000610	GCAACAAAGCGGTATGTGAAagta	TGCAGAAGTACCACGAATATCCTT	187
Chr 1	6003443	CCCTGAGAAGGTTTTAGCAAGTTG	GCGATGCAGATCCAGTACTATAGT	248
Chr 1	6004849	ACAGAGGAGAATTGAACAAGGAGC	TCAAGATGGCTGAAACACCTTTTC	207
Chr 1	6008910	CAAATTCAGGACCCAAGCCATTTA	ACTTTTGCTTTCTTGGCTACGATC	290
Chr 1	6009370	ACGATCGAGTTTGAGGGttaaaga	GCTCCTTGTTCAATTCTCCTCTGT	238
Chr 1	6009898	aatctctCTTTACAGCCCCATCAG	ATCAGCTAAGCATGGAGAAGGATC	171
Chr 1	6012076	gGAAATAGTGTCAAGAACCTGttga	AATGTCCCAAGGTTAGAGACGATC	290
Chr 1	6014435	CTATTAGGGTCCGGAAATGTAGGg	GAAGCCCACCAAACAGTTTAGTAC	246
Chr 1	6025759	CATAGCCATTGGAAAGCGACTAAG	ATGTAGCCTCATAACACGCCATAT	259
Chr 1	6027579	ttcgtcttcctaaatttcgaccct	tgatgcagcagaattattgtctcc	203
Chr 1	6030999	ggaatggtaatgggacgatgaaac	tgcaagaagtttaggacattgagG	209
Chr 1	6055055	ATGTGAAGGAAAAGACGAGTGAGA	TCCACCCAAAACTCTCTTCATGAA	133
Chr 1	6056932	CATCTGAATCTCCCTCGTCAAGAT	TGAGGAGGAAGACAATGATGGAAA	215
Chr 1	6057516	ATTAATCCTAGTCCACGAGTCAGC	TGGGTCATGGGGATGTTCATATAC	231
Chr 1	6067715	CATATCCATTCATGTCAGCCGAAA	GATGTCGAAAGTTATGGCTGTGAG	103
Chr 1	6069161	GGGTTGTATCTTTATTTATTTGGCCGG	GGGGCGTCAGtagaacacatttt	284
Chr 1	6096986	TTCAGCTCTTCCTCTCTCAAAACA	TTACCTGATTCTTTGCCTGTCTCA	227
Chr 1	6097636	GAATCCCATTAAAGCTTGTTTGTGC	TTTTCCTACTTCCCCACAATACCA	244
Chr 1	6145972	Ggcatgtaccaaatcatacccttt	tcgaggggcatgatttggtaaata	180
Chr 1	6168613	GCAGCTCTGAAATCTGGCATTATT	agagagagagagagagggtttgtt	219
Chr 1	6173725	ACCACACGATGTTTGAATTCCTTC	GCCAGACACATTTTCAACCAAGTT	168
Chr 1	6270598	CTTTGTCCCACTCTTGCCTTTTAA	ATGTCGACGAGCCTATCTTTACTC	174
Chr 1	6291683	cgatAACTAAGCGGGCTGAAC	TTGTTGAGACCAGATAAGGCAGAA	237
Chr 1	6293138	AAATAAGGGACATGATCAACGGGA	TCTTAGAGCTAGCGTAAAGTACCA	287
Chr 1	6293673	ACTTCTACGCAAACTTCTAGTGGA	TATCTTTCTTGTTTCGTGGCATGG	124
Chr 1	6296218	catgcatccaactcaagctttact	gtcagcacagtggaaactaatcaa	171
Chr 1	6300354	AAAAGTTAGACGGCAAAGCATCAG	CTTGGACTTGGAATGCTGATTGTT	245
Chr 1	6325736	tctcctcacgcatccatgatttat	caaaccaaaccaaaccaacaTTCC	246
Chr 1	6333046	TGCTCCTCTGTTACCTTTCTTgtt	TCTTCATCGTCATCCTCAACAACT	273
Chr 1	6333271	TCAAGGAGTCCACATGTTCAATCT	GGCGGTCTTTACATTTAAACTCAAG	216
Chr 1	6342250	TATACACTGATGCAAGGTTACCGT	GTTTATAAACGCATCGAAGCCCAT	193
Chr 1	6350339	ACTTTGACTAGTAAGGCCAAGATGA	GACTCTTACACTTGTTGAAACCATC	275
Chr 1	6351350	tttgcagCATAAAATCAGCCAAGG	GTGTAGTGTACTCTGCCTATTCCC	244
Chr 1	6360349	ACCACATCAGTCTAACACAGTTGA	AATCCTCCTCAAAGCCACTAACTT	234
Chr 1	6398682	aaagtttggtagtgTTTGGGTTGG	ttccggggatttagacttgaaact	265
Chr 1	6404004	CTCTCTTGCTGttgttctctctct	TCTCTGAAGTCTCTGGTTTGATCC	279
Chr 1	6412671	TCATGAGGCATTAGTAGTGTCCAA	TTTGCCAAAACCGACACTGAAA	278
Chr 1	6414927	ATATCTccctcttcagtaccatcg	atggtGTTCAGGCCTATgatgatt	274
Chr 1	6446931	TGGTGGTTGGATGGAGGTAATAAG	ctctcctatctcattctcattcaca	224
Chr 1	6453984	GCTGCTGTTCAATAAAGTATCGCT	ATACACGTTGATCTCACTTGTCCT	174
Chr 1	6568011	ccttacacccacgaaatgaatgg	gtcaagtgggatgattctgagact	289
Chr 1	6585709	CAAATCTCACCCACAAAGTAGCTG	GCACACAATCGGCATCTTCAATTA	287
Chr 1	6592554	GTGTTAACCATGAACCCAGAACTG	TCCGACGATCTCTCTTTTCaatct	199
Chr 1	6593765	ACCCCTTGATTACATTGACCTTGA	GCTTTGAAGGCCTTAAAATGTCCA	257
Chr 1	6655802	catcgagctatgggaactcagtta	GAACTtcctttcacccacttcatc	270
Chr 1	6663018	gtgagaactgcaaaatccaagtga	ggcactactcttttcACTAGGGTT	298
Chr 1	6734587	cctcctatcgTTTCTCTATAGcgg	ctctagcccttgattcctttctgt	183
Chr 1	6736376	GCGACTataggcaaaactcgaaaa	agtgtcttttggagcagttttacg	248
Chr 1	6745177	GGCAGCCCAagtgttttctttaat	TCGTGACCACTGGAACTAAGAATT	263
Chr 1	6768770	CAAGCCAAATCAAACAATTCCAGC	GGAATTTTGTTTGGAGGCTTGGAA	296
Chr 1	6769507	TGTGAGAAAACAGTTAGAGGGACA	gaacccacaagcttcttactttcc	267
Chr 1	6771526	ATTTATCTTGCCTGGACGAGTCAT	CAGTTACTACAGGCCCAACAAATG	108
Chr 1	6778409	TAAGGAGCAGTGGTGATGATGATT	TTTCCATGTCAGACACCTTGAGAA	259
Chr 1	6783944	TCTCTCCTTTTAATGTACTCAACGC	caTCAACAACCCTTTTcctttacca	265
Chr 1	6791015	CTCTAAACTAGTCTTTTGTCCGaac	ccaagaatttccgttagataggcac	282
Chr 1	6868077	GTTCCTACCTAGAAAACAGTCGGT	GGTGTGGTTGAgagatcaagtttg	266
Chr 1	6868432	TGTAACCTAAGCCCCAAaacctta	AACTCCTTCTCTTTCTCCCTCAAG	295
Chr 1	6912884	acagagagagagtaCGTTTTCCAC	CCCCAACCTTCTCATACTCACTtt	290
Chr 1	6918630	tcacccatgtactcaatgtcaacc	taacagtttaaatccggaagtggc	295
Chr 1	6921903	catataaatggcccggggatagg	ACCCAGTATAACCAAGATTCCACC	160
Chr 1	6925859	tgctaagtctttgaatgccacaag	tttgccttgtgattgatgtgactc	290
Chr 1	6947101	TTTCCATTGTACCCCTAttgagca	GGAACAAATGCCAActtacctgaa	168
Chr 1	6951836	TTTTCTCAGACAAACGACAAGGTC	TACTAGTGGGGTCTTAGTGTTTGC	218
Chr 1	6987996	ACCCTTGATCACTCTCTCACTCTA	accctaaCATTGCAGTGGTATCAA	114
Chr 1	7038096	GGACCATAACTGACCGTAGATCAA	ATATTTTCGTCTCTCAGCCCTCTC	98
Chr 1	7086328	ctaaatcacttcccggggacttaa	ggaagttttggtgtggtttggtat	259
Chr 1	7089498	ttcctcattgcatccaccatagaa	atttccttcgagcttgggtGAATA	288
Chr 1	7093263	gagtgagagagagaacTTCAAGGG	tttatatGGTGGGATAGGTGGCTG	141
Chr 1	7111503	ggtttatgcggtttggactatcac	gcggtcgcgattttgaattgttaa	297
Chr 1	7140621	aatctctaacaagtagtgcccaca	tgcagcggaataatatgactcctt	206
Chr 1	7197794	CACTCGAACAAACCACACAACTTA	AGAAGGCTAGCATACACATACCAA	297
Chr 1	7199178	ATCAGATCACACATTCACACTCCA	TAGGAGGAGTAGTGGTAGGACAAG	91
Chr 1	7231645	CAACGGTCACATGATTGGTTTGTA	CTCCAGATACTCTCCAAAACCACA	111
Chr 1	7320156	ACAGTGGGCTCGTGAACTAATAAT	TTGTAGTGAGACGTGATTGGAAGT	105
Chr 1	7321060	CCTTCCAGATTGCCCAGTTATACA	TCTACAACCTAAAACCATCAGCCA	191
Chr 1	7376768	AGAGTGTTGGTTGGAGAATTTGTG	AATACCATACAATCTCTGCCCAAG	245
Chr 1	7401395	TCAAGATGATGGTGTACTTCcgtt	CAGTTTGGGTAATGACGTGGAAAA	232
Chr 1	7501083	tgggaatgTACATGATGTCTGGTT	TTGCTTGACTTGTGGTTTATCtcg	197
Chr 1	7505441	TTATGAACATGTCCCAACTGTCCT	AACGAGATTTGGAGTGAAGGGTAA	110
Chr 1	7507124	TTAAGAGTAGTGAGAACAGGTGCC	GGGCCATGTAATTTCTCAAGATGG	238
Chr 1	7507610	GAATGCCACCACAAACTTATCCAA	CTGATGGGACTTTGCGACTTTATG	289
Chr 1	7509355	CTCTCAAAATCTCGCCAAGTCATC	TGAAAGGTGGATGAGGcagataaa	157
Chr 1	7516239	attttctCTGAAGGATCTTGGGGA	TAGACAACTTCAAACCACTCACCA	164
Chr 1	7521023	CCCAAGTCTTATTTGCAAGCTGAA	GGAATAGTATGAGAGGGctggaag	290
Chr 1	7544635	TCACTCACAGGATCATCGAATCAA	gCTTTCCCATGCATGTATGAGTAC	145
Chr 1	7545265	AAAACCAAGCTTGAACACTCTAGG	GTCCTGATCTACTGCAGCAAAATC	243
Chr 1	7547696	AGCAAGGGGTCTgataagaaacaa	TCggtttgactccctcagaaaatC	296
Chr 1	7548787	GCTCACCAACCATTCTCATTTCAA	tagggctttgctaatccatttcct	235
Chr 1	7558031	CCCAGTTTTACCCATCAAATGCTT	GGGTGCTTTCAAGAAATAAACGGA	206
Chr 1	7562885	ATCTCGATGCACTGGTGATTCTAA	atttctaacagaGCCCTTACCTAG	297
Chr 1	7621104	gccctgggtggtcttctataaata	tatgagcccgatagtccttctttg	254
Chr 1	7633739	GAGGCTCATATGCTAACTCTGGAA	CACCAGAATCTCCTCCCATGTAAT	193
Chr 1	7637029	CTCTGATCATGCCCTCTGTTACAT	GACAATCTTCCAGCTGATCATGTG	183
Chr 1	7639789	tgaagacaattcctaacacgaacag	ACTAACAACCCacaacaactca	241
Chr 1	7657010	GGTATTAAGAGGTTGTGGTCAGGT	ATGATGAAGTTTGGAATGAGCTGC	277
Chr 1	7673719	GAGTACTGGGCTGGAATTACATCT	GCACTTGACAGAACTAACCACTTT	219
Chr 1	7693607	ATGGATATGGAAGGGTTATCGGTG	CGCCTTAAGAACCTCATCAAATCC	288
Chr 1	7700624	TGGCTTCATCAGTACATACACAGG	ACTCTTCTCTGTTTTGCTcctgaa	103
Chr 1	7741628	atggtcgatggtactgtactgttt	tctagccttaccgatgtgttacag	101
Chr 1	7772011	GTTTTCACATGTGGGGACTTGATT	cGTATTTGGAGCAATTTTACgc	248
Chr 1	7774202	CTTGGTAGCAATGACACCCTCA	CCACAATGTCCCCTAGATAAAACT	300
Chr 1	7781552	cgcAAAATCAAACCATACTCAACC	GCATCTTGGCCATAAACATTAGCT	217
Chr 1	7782142	GGAGTTCAGTGTTTGGTGATGTTC	TTTCACACACTACTAGTCCACGAG	183
Chr 1	7793386	CATTTTCTCAACCACCAACTCCTC	CATGCTCGGTAATTATGTTGCCtt	240
Chr 1	7803499	GCATTGCTTCTTCCCTTTCTTTCT	AAAGATCGTAGCTAGCTGTGACAT	279
Chr 1	7827487	AGCCACTTGTTCATCTACTTGCTA	CGCAAGGGATATGGCTCtaatacc	283
Chr 1	7828974	GTGTTCCTGTGGTGGTTCTATTTG	aatCTGAACGAGGCATGTTTTAGC	262
Chr 1	7830751	ACCAAACGGCTCTTAAAGTCATTG	GGCGTTGCTTTTACTGTTTTCTTG	284
Chr 1	7859925	TCAGCCAAAGAGTTCTCATCAAGT	tcaatgcagagaatgtgaaggGTA	274
Chr 1	7934626	AAATGCTTAAGAAGGTGTGTGGTG	GGAAACTTTGGTCCTTTTAGTCCA	182
Chr 1	7945824	CTTGTCATTTGCAGGAAgattggt	TCAATTGCCCATACATGTTTCACC	267
Chr 1	7983489	GCTTTCAAAGATACCCAAAAGACCA	TTTTGCCCATTACCAACCTTTCTC	173
Chr 1	7983606	GAGAAAGGTTGGTAATGGGCAAAA	AGAACGAAAGCCCTTACAAAAGTG	175
Chr 1	7983854	AGCCTCTCTCACCCcataaaattt	AAGAGGAGAATGGTTTTGTCTTGC	284
Chr 1	8011619	AACCTCAAACGAACCATCAATCAC	GTTGGCCTATGATAATTGGTGCTG	276
Chr 1	8018968	CGCATGTGAATTAGACTGTGTGAA	AACTTGGGGCTATAGTTCCact	288
Chr 1	8022704	TGTCATGAAAGATACTTGGGGTCA	GATCCCCACCAGAATTTATTGCAC	251
Chr 1	8026604	CTCCTTTCTCTCCTTCAATCCCTC	TATGTTTGGTAGGAGGGAGAAGTG	93
Chr 1	8052143	ATGCAGGTCtgtaaagtttggttg	tcgctaaatcacaaccAGGACTTA	246
Chr 1	8068902	CAAAATCAGGCCATGTTTGAGGTA	AGAAGAAACTCCAAGGGCTAAGAG	237
Chr 1	8093502	TGCTTTGATTGGATAGTCACCTCT	GTGCTTGCACGTAACTTtcttcta	299
Chr 1	8120175	ACAACCCTTTTGCTTTGCCTTTAG	TAGCGTGACCCAAAACCTACAATA	197
Chr 1	8123544	GAAAAGCCCACCATTAgcacaaaa	CCCCAAGCTTAGTTCTCTTTCTCT	247
Chr 1	8161835	ATATCTTCGATGACAGCAGAGACC	AGCAAACTTTCTCTGACTCTCACT	252
Chr 1	8163161	TCAATGATGGCACTTCTACTGGAA	AATTGGAGTGACTGACATTGCTCT	122
Chr 1	8164431	CCATATACTTTGCCTACGATATCAC	CTGGTTTGGAGGAATGGCTTTAAT	278
Chr 1	8166394	GCTCTTGTCAACCACGAATAAACA	GGTAAACTTTTCACTGCCcatcaa	242
Chr 1	8187428	GTTGGTTGTGGATGTGGTTTGTAT	ACTGTTGTGTCTTCTAAGCGGTAA	146
Chr 1	8188974	CCACAACATACATCTCCATCTTCA	CTGCAGTTGTGAGGAGTAAGGATA	300
Chr 1	8190648	CCTCACCTTGACTCCCACATTAAT	TTGTTTGATAATGTGCTGCTCTCC	252
Chr 1	8256424	ACACTTAAACCACtaatcgacatcc	ACCACCCGTGATCATTAAAAGGTA	294
Chr 1	8282336	gggattAGGAATGGCAATGcaaat	TAAACGTGCCATAAACTCCAAACC	149
Chr 1	8283895	TCCACCAATTTTGTAAGGAATGCC	GTCGGGAAAAGGGAATGGAAATAG	260
Chr 1	8285752	TAAACGTGCCATACTCCCCAAA	GGGTCGTGAATGGGAATGtaaatg	182
Chr 1	8289208	ttcccattcccaaaCCACAAAATC	AATGAAAATGGGCCGGGGAAT	217
Chr 1	8290197	CCATTAGGGTTTAGGGTTGGGG	AATACATAGTAAACGTGCCAACCC	121
Chr 1	8292009	GAATGGAAATCGACCggagaatg	TTCCCAAACCACAAAACCCTAAAC	220
Chr 1	8297537	GAGACTTGCAGGAGATTCAACAAC	AGATATTGGCAATGCAAGTTTGGG	232
Chr 1	8315459	AGTAAAACTACTCGGACTCCTTGA	TGTGTTGTTGTGAGTGTATGATGC	184
Chr 1	8318907	CGTAAAATTGCTCCAAACACGAGT	ggtatatgtcaaagttcacgaagca	187
Chr 1	8320072	GCCTAAAAGCAGTGTCACAAAAGA	agtggGACGATCGATAATATTGAGT	286
Chr 1	8344395	TAGGTATGGAGTATTGGTGGCATG	GAGATGAGTACCCCAAGAACAAGT	230
Chr 1	8345815	GCCTGGAATCAAACTCTCAAAGAC	GACCACACTGAATTGTTCCTTTGA	277
Chr 1	8349703	AAGTCTTGGATGAGAGCAGCTTTA	CAAACTGCAGACATTCTCACCAAA	260
Chr 1	8354469	AAGTCTTGGATGAGAGCAGCTTTA	TTAACTCATTCACTCACGCCTACA	298
Chr 1	8357435	AAACTGGCTCAAAACCTATGAAGC	TTGGTGTTGATTCAGTCTAGAGCT	255
Chr 1	8393968	ACCCAATGATGAGCTTACCAATCT	CACCCCAACAACTCTTTTAACCTC	249
Chr 1	8420442	AGGTGTGAAGAAGATTACAGTGCT	GTCCGACAACACTTGCAATATCTC	103
Chr 1	8427398	GTACTTCTCAATTGCCCCATTGTT	TTCGCATAGCATACACCCTCTTTA	231
Chr 1	8433388	TAGTCATGCCTTTGTTACCCATCA	cgtatagcaacccacataaAACCC	244
Chr 1	8447546	ACTTGGTTACTGTGTTGAAGGAGT	TGTTCATCCTCATGCTCCAACTAA	257
Chr 1	8450900	TCTTTCTCCTCGAGCTGTGTATTC	GCATGATCGACAATGGAACTTCTT	157
Chr 1	8464427	CATGAAAGGAATTGGGCTTACAGG	CCGCATGTCATATTCTAATTCGTGT	257
Chr 1	8464650	ACACGAATTAGAATATGACATGCGG	CCCCGTCCCCACTTTAATTTAAAC	213
Chr 1	8490843	TCTCCATCTTGTACCGTCGTAATC	CTTAAGGCCCATTTTGTTTGAAcc	245
Chr 1	8502325	agttcatcttccctgctgatttct	ACAAGTAGGAATTTCAGTTGCAGC	187
Chr 1	8515929	CCTACACCTTCACCATTTTCAACC	caAATTGTTCGGACCACACTCTAC	170
Chr 1	8523918	aaggaagagagagagaggagagag	ACTAAGAGAGAATGAGGCAAAATCC	274
Chr 1	8525120	TAGGACCTTTTCTTTGGCAAGTCT	TTGGCCCTGTAGTTTCTTAAAGGT	276
Chr 1	8533501	CTCCCACTTGATTAAATAACTCCACTC	ATTTGTGCACATGACCATTAACGG	255
Chr 1	8545544	ATGGAGTTCACtggtttctctctc	TGGCTCCTCAATTATTGGATCGAT	230
Chr 1	8546236	TCCCGAAAGCTTAGAGgtaaatgt	GCTTTGTTTGTTCCATCTCCTGAA	225
Chr 1	8547356	TGAGGAATAAATGAGTTGGCCAAG	TATATCGCGTACCCAAAGTAGCAA	298
Chr 1	8572309	aatttacTTGGGGTTGTTCTTGGC	TCAAGTCATGTCTCACACCCATAA	204
Chr 1	8645870	GCTAAAAGAACAGGGCAAATTGGA	TACGAAAATTAATGTGTGAGGCCG	121
Chr 1	8658537	ATAAAACTTGGTGGTGTCCCTCTT	GCCTTCATCCAGCAAGACTAGAAT	279
Chr 1	8664114	CTCGAGGTCATTGGAGTTGTCTAA	CATTGGATTGACAGCAGCATTTGA	237
Chr 1	8674231	TCAAGTTCCAATGCTCACCAAAAG	CTCGTATGCATCTTCATCCAACAC	220
Chr 1	8678827	attcctattcccattcccattcct	GATTTCCAGATCACGCGCTTATAC	203
Chr 1	8735315	CACCAACGGATAGAGCAAATGTAC	CATGGCTGTTTTGGCTGTTTACTA	217
Chr 1	8737609	GTGGAATGTGTTACTTGGACCATG	TTTGACGATCACCTTTCTCCCTAG	231
Chr 1	8748331	CTCTTGTGGTCAACTTTCTCCAAC	tttgaccCTTCTGATCTACCTTCC	295
Chr 1	8797083	gtggggcactactctaatcactag	aaaagcaaggcctagtccactaag	267
Chr 1	8830409	gggCTCTGTGTAATATGATTAAGTGAG	cTTTGAAACACCATGCGCCTAAAA	196
Chr 1	9041612	tggtattacagcgacttagggatc	agttcggttaagggcatagaaagt	244
Chr 1	9096025	CTAACAGAGGTCCAGTTTGCTTTG	TCCCACTTTAACCAACTTTTCACG	227
Chr 1	9099979	ATTCATTCAATGTTCACTTGCCCC	ACCTCCATCATTACGACAGTTGAA	281
Chr 1	9121780	GGTTATGCCTCGTCAGACATGA	TTACGCGAGACAAGGATAATGACT	228
Chr 1	9124897	agggaccgatattgaactttgact	ttcccaaaatgtacgtatcaccct	194
Chr 1	9132953	ctctctctcttcacgAACCAGTC	CTTACcgttggattggattggatc	285
Chr 1	9143230	CGGTATGTGTGTGTGCAGTTATTC	CACACACAAACCTCTAACATTGCT	261
Chr 1	9153296	ACTACAATGGGAGGTATGACGAAT	AATCACACTTCTAGCCATGTCctt	172
Chr 1	9209297	caactccggatactAGGCTTTCAT	ggtcaagtggtatatcggttagct	297
Chr 1	9294238	CAGAAAACCACTCACGAGACTAGA	ccacttgggctacatatGTTTTCT	208
Chr 1	9307494	agtgccttgtttgtgttaactgag	tgaagagatgccctactgAATAGC	224
Chr 1	9324991	ACCCTCTACACACctcaattcaaa	TAGAGTTCTGTGGTATGGTTGAGG	252
Chr 1	9326189	ACCGAGTAATAAGTTGAAGAGGGG	AATTTGTGATGGGACCTCTTCTGA	290
Chr 1	9361691	GCTGGTGATATTCGTGTTCTCATG	TAATGAGACTCCTGCCAGATCCTA	197
Chr 1	9378473	tcacaatgctctgataccatgtaga	GATTTAGGAAGGCACAGTTTGTCC	257
Chr 1	9378963	CTTCTGGCAGACAATGGTGATTAG	TCCAACCAAAGGATCTTATGACACT	278
Chr 1	9382788	GACCCTCAGAGTCGTTATGAATGA	TGATTCCTTTTCCCGATTGTCTga	119
Chr 1	9422554	cggccaggtatagaaaatagggaa	tcctaacctaaacctagtagttgcc	132
Chr 1	9423604	tgtatcaccctgacccaaaagtag	actggaccgatattgcaactaagt	196
Chr 1	9425164	acatagggaattgtggaatagactc	ggggtggagaaaagttaagaaaact	226
Chr 1	9430721	cattccactgtgttgacgatactg	agttcactggatttagactggcat	292
Chr 1	9481858	CAGCAATGAAATCCACACTTCCTT	TAGTTGGAGGGGTATAGTGGTCTT	226
Chr 1	9527451	TCATTACTTAGAACTCTGTTGGCCA	cATGAAGCACAAGTAACACCACAT	190
Chr 1	9535653	TGGAGCAAAAGGGTTAAGAGATGT	ATCTTCACCCAACGATCAGTACTT	255
Chr 1	9536463	ACAAAGTGGAGTAGTTGGGGTTAA	CTGGAAAGATGGTGAGAAAGAGGA	285
Chr 1	9537110	GCTTCGGgattcttttctctctct	CAGATGGATCCAAAAGGCAAAACT	181
Chr 1	9537549	TCTGATAGTAGTGAAAGGTGGTGG	AATCTTCTCTTCTTCGTCTCccac	269
Chr 1	9548652	GGGTAAGGAATTTGCGGGAAAAT	GAATGTAGTCTTTCAAGGGTTCGC	136
Chr 1	9564897	tcagcatcactaaagcaaacaagg	ctcccatgagcacaactttgaaat	280
Chr 1	9577994	GTAGTGCAAACATCCAAAACAAgc	ttagcgtgtctctcatcgaattct	169
Chr 1	9582126	AGCCCCTCAAGCCTGTAAATATAG	CTCCAAAGACATGCCATTTCCTTT	200
Chr 1	9582691	CACTAATATTGAAGCAAACGAGAGG	TGAAGAATAGCTCGCACGTGTATA	275
Chr 1	9595134	TACTCGAATTTCTGTGGTGTCCTT	TAAGCAGTTCTGTGAGTTGTGAGA	219
Chr 1	9597405	CCAAATACTTGCCCACGATATGTC	TTAATGGATGGCATGGAGGATtgt	98
Chr 1	9624151	GACTATCACAATCACCCTCGCTTA	actacacagttgaagagggttT	200
Chr 1	9636396	gagaattaaggagagaagagaTACTGC	TGACCATGTACCTCTAAGATGTCT	297
Chr 1	9642556	TCACGAAAGAGAAAGAACACCagt	caattagtgTGAGGATTCcaatagg	299
Chr 1	9660749	AACTTAAACCACATCTCCTTCCCA	AAACCTGAAAGTCGAGTTAAGGGT	234
Chr 1	9697515	ACTAGAAGATTTGTTGCGAGCCta	taactccggacctaagtacttcct	202
Chr 1	9698372	ggatttaattatttgtgggcccca	CCTAGGCATTTCTCAAAACTACgg	294
Chr 1	9700690	AAGGCCGAAGAGAAGTGATATACG	AAAATCCTCCTCTGGTTGCGTAA	300
Chr 1	9717191	AGGAGCAACAACGTATTTCACATG	GTTGCAATGCTTCTTGAAGTGTTG	297
Chr 1	9734176	caacttttaTACTGTGGAGGAGCG	AGTCGCCTTGTATTGTCGGATATT	132
Chr 1	9735318	AGGGTAAGAAATCGCAAACTCTCA	GTGAGGTTGGCATCGATTTTGTAA	258
Chr 1	9758331	TTCAGTAAGGCTCCCAATATCAGC	TGGAATAAAATGGGATGGGGTGAG	253
Chr 1	9761714	TTTGTGATGAACTCGAGAAAGCAG	AAGGGAGCAAGATGGTTTTCGTAT	300
Chr 1	9774669	tcttacctcaaatacatcaagctgc	ccttagccaaatctgtaccactct	103
Chr 1	9786126	aacctaagccctagttgaaacaca	CCGTCTTacccactatgattgagt	242
Chr 1	9786526	AAACAAGGGCTAAAGATCTGTTGC	CAGCATACCTCCAAACAAAACCTT	246
Chr 1	9791949	tagagatctgagtggaaggagaca	cacacaaaacaacatgaaaccatcc	251
Chr 1	9818417	ataaggGAGACAGTTGGAGGTTAG	CTTATTTGGGAAAGTGGATGTGGC	199
Chr 1	9818956	aaaggCCTCAAAAGACAAGCAAAC	CTGTTGGATGGAATTTGCACGAAA	173
Chr 1	9839601	taaaactgcaaaatcaagtggggc	ctcactctttcactagggttcgaa	299
Chr 1	9870556	aacttCCTTGCCCATGTACAGTAT	CAATAACCCGTTGAGAAAGGTC	296
Chr 1	9875429	GGTGGAGTTTTGAGCAAGAAATGA	ATAGGAAAACACCCAACTAAGGCA	169
Chr 1	10006589	CACTTGACtcttgctcgtcctc	GATAAGCATTGATTGTTGGCATGC	270
Chr 1	10046397	tgggaatgtgtggctttactgata	ttaatgagccttagtccacgagtc	215
Chr 1	10047229	CAGTTAGTCTCCCTCCACACTTAC	CATGCAGTCAAACTAACAACGCTA	147
Chr 1	10055769	CAATACCATGTATCCTCCTCAGCA	TGCTCGGATTTGTATTGGAAATGG	245
Chr 1	10070653	TACCCATACTTTCAGCCAACTCAA	aTTTTggcatggttaggttcgatc	268
Chr 1	10088276	tcaGGCCCATTagtattccattcc	Attggcatgcactcaatcactaag	261
Chr 1	10101834	GACGTGTGTGGTTAGCGAATTTT	GCCTTTATGTGAATCCGCTGATAG	296
Chr 1	10136188	ACTTTTCGGGCATAACACTAATGAC	TAAACTTCAAAAGGGGCCGAGATA	214
Chr 1	10150836	ggtgcatctacatattcccagact	gttatggcttggatggtgaaatca	172
Chr 1	10171024	atcaacaaccagagcaagttaagc	tggtgcagtaagtgttgagagtaa	238
Chr 1	10172660	CTCCAACACAAATCATGCTCACAA	CCCTCCAACCCTATCTCAAGTTTT	242
Chr 1	10172886	AAAACTTGAGATAGGGTTGGAGGG	AGGGGCCGAAATACaattttgaag	274
Chr 1	10220474	GGAAAACTTTAGGACCGGAAGAAC	GCAGGTAAGTTTTGGAAGAACACA	277
Chr 1	10238457	AGGCATGTAGACAAGGATGACATT	CCCATACCCTTGTCTAGTGTCAAA	282
Chr 1	10262769	tactcattactcccactcaacagc	tctatctaaacctatggcttgtggt	278
Chr 1	10300950	GGGGAACAGAGAGAATTCGAACT	CCAACTACCACACTTTCAGAAACC	182
Chr 1	10312359	ATGTTGTCCGATATGCTAGCTCTT	TTAAACTCGATCCAACTGAAGGGT	238
Chr 1	10316155	TCTCACTAAAGGCCTAACACACTC	TATTCCTAACACCACCCCTCAAAC	98
Chr 1	10316805	ggcgaAATTCATTGGGTCTGTAAA	TCCCAAGCTTTTACCTAAtcca	292
Chr 1	10334053	ACCTTGGAATCTCTTGTTAGGACC	TATTGCTTGGGATGTAATTGTGGC	244
Chr 1	10379078	ggtggagatctcatttcacataagc	tgaacccacgcatagaacttagaa	243
Chr 1	10407657	caaagttcaatatcggtcccttcc	cactgcgtttgactgatatgacaa	138
Chr 1	10407993	caacaaactcccacttgcactaat	GCCACAAAAGGAGCAAGCATataa	212
Chr 1	10412081	tctgtgtatgacctagcaacatga	ccttcacaattggggtagttcatg	285
Chr 1	10415942	tattctaagtgattaggggtggac	caacagaggtagtgggatcatcat	192
Chr 1	10416654	gctgttgagtgggagtaatgagta	cccgcagagtaatcaccatcttat	196
Chr 1	10455445	CTTCATCGTTTGTTGTTTGGTGTG	TCTCCAAGACAGAACAAGCTATACA	189
Chr 1	10455656	TGTATAGCTTGTTCTGTCTTGGAGA	GAGGTTCGCATGTTAATAAGAGCC	226
Chr 1	10528139	TTTTGTACACCCCTACATCCGC	GAGTTCGAATCTCTCAGGCGac	273
Chr 1	10551830	ATAGCTTATCGATaggacacgtgt	GCAGGCTCCTCATCGATATATCAT	265
Chr 1	10559593	AAACTGGATTGTGTATGATTCGCC	GTGTCATTTCATCAGCCACAGTTA	260
Chr 1	10559853	TAACTGTGGCTGATGAAATGACAC	TGTTCACTCTTTAACTGTTCCTGG	266
Chr 1	10562450	TTCGAGCTATAAGGGAAGAAGTCG	TGATGATTACAACAAGACTGCGTG	227
Chr 1	10562987	GTATGTTTGGCTGGTTggatttca	ATTAAGGGGTGTATTTGGTTGGGA	228
Chr 1	10567829	tATTGAGGTTGTGAGGACTCTGTC	CTAACAGTGGCAAATGAGGATGTG	285
Chr 1	10600051	cctgagcaatcaagtcgcatttaa	ggtgatccccagaactattgtaca	297
Chr 1	10602331	CATTATTCCCGGGCTTTCGATTTC	TGGTTGGGAAGTATAGATGTTAGCA	134
Chr 1	10604659	tgaGGAATGAAAACTGACCCTTCT	TTCAGAACGaactctcttcctctc	300
Chr 1	10624053	ATGACAGAGGCTCAAgacaatcat	TCTGTTAGTAGCTGAGCGTTTAGG	135
Chr 1	10629644	ttccgttcagatatctagcccttg	cacacacaacaagcaatacctcaa	160
Chr 1	10660470	GTCTTTACCTCATTCAGTTGCAGA	cgccatgttctagctattaatgca	251
Chr 1	10663042	ggtgcgggttgattatctttgtaa	cactcaatacaacatgataccatcc	255
Chr 1	10685454	TGAAAATGTGGATAGCTTGGTTGG	aattctGTCATCTGTGTAGGCCAA	187
Chr 1	10687181	AGAAGTGGAGAAGTTGGAAGAAAc	ATCTCGAATACCCAGGAACATTGT	290
Chr 1	10690112	ACTAAGGCATTTACTTGTGACCGA	CAGGACTTGTGGATCTCTtctctt	218
Chr 1	10697821	gcaacaacaccAACCATGAGATTA	TTGCAACTGTTAATGTGAGCTCAG	174
Chr 1	10720717	gcgactttcaaaatacaactccca	gcgcctatttacaagtcggaaatt	211
Chr 1	10721080	accactataccacatacacatcgt	cacacttgaattcggaaaacaggt	294
Chr 1	10733422	tgcaagaagtttaggacattggag	tcaaaattctggcgatggtaatgg	226
Chr 1	10756541	CTCTAaagtccttgagctccttca	GAGGAGGCTAAACagagggaag	265
Chr 1	10757639	CAATTGGGAAGAAGTAGGAGGAGG	CCAGTGTTAAGattcgggactttg	214
Chr 1	10765430	TTTTAGGGCCTCTGAGAAGTTTCA	TTAATGGAACCAGAACTCAGAGCA	210
Chr 1	10890633	gagtaacTTGAAGTgataggggca	CGAATGTAAGATGCCGAggaaaat	250
Chr 1	10893264	accaaacggcacctataTTAGTCt	ACGAAGGTCATGATTGCTTTCTTC	236
Chr 1	10895087	GGCAAACCTGAGGAATTAGAACTG	taCTCGAGTCAATTGTTTTGCCAC	240
Chr 1	10896504	GTGTCTGGTTTAATTCTTGGCACA	GTACAGACACCAAACAccaaagaa	153
Chr 1	10902410	taaaaccttCCATTCCTCCCCATT	GAGGAGGAGGAAATGGCGAg	271
Chr 1	10925894	tcctgtgtactgataaatcgtAGGT	CGTCGACTATAGTGGTttatgttgg	280
Chr 1	10929285	AGTAATTACAACTGCACCCGATGA	GCATCATCATTCCACTGGTCAAAA	130
Chr 1	10937768	acattgaggggtagaacggtaaat	atgggcctacagAATCAAGCTTC	247
Chr 1	11030293	GTACCTCACAAAGTTATcctcgga	ggtaggtcggggtacttctatttc	273
Chr 1	11032055	CTAAAGGCAGAATCAGCTtggatg	tccacgtaaattgatccctgagtt	297
Chr 1	11032748	gTCTCGTGTTGACTTTTCCCAAaa	tcaagggatcaacaactcaagacc	103
Chr 1	11114838	TGCTTTCTCACGTGTCCTATTACA	ggtcaaacaacatttaatccgcac	290
Chr 1	11129576	CTACTTGACGATTTATAGGCCCCT	CTATTTTAGGATTTCAGTTCACCGG	200
Chr 1	11140092	TACGTATTCATGAGCAGCACACTA	CCCAATAATGTCCAGCTCGATTAC	228
Chr 1	11148194	gtccttcccTTTGTGtatgatcct	tcctaacctaaacctagtagttgcc	261
Chr 1	11156122	ATGATAATCGTCGATGCAGGAGAA	TGCTTGTTTATAACGGGTCCCTTA	184
Chr 1	11162332	GATTTCAAGATGCCAGATGAGGTG	ATCCTTTGACCCCTTTCGAATACA	143
Chr 1	11170444	CCGTTCTTCAATGTATTACGAGGC	GGATATTTGGATTCTGCccctagt	254
Chr 1	11176673	GACATGGCTTCGTATGCacataaa	GCCTTAAAATCAATCAAATGGACGC	257
Chr 1	11179986	TTTGAGTTTTGTCTTTCAGTGGGG	CTTGAAATGCAGAAGAACCAACCA	214
Chr 1	11221717	actcaaagctctctctctctctct	cagcagcaacaacacttcaagtaa	214
Chr 1	11226037	cggggagtcaaagttcaaattcag	ttatatagggatgagaggtgtgcc	289
Chr 1	11240840	TGCCCAAAAGAGTTCTCAGAAAAG	TACCACAGACATATTTGAGGCACA	284
Chr 1	11243778	TTCAGCAGGGAAAGGAAGTAGATC	TGTGAACAAAACAAGAGTCGGTAG	274
Chr 1	11256950	ccaagtattataacgaggcggtca	acccgtcaagatacttctcctttt	139
Chr 1	11273238	tcctacttgtatgggcaaatcaga	tagaatagtgcaagtggatcctgg	239
Chr 1	11283220	ATATTTGGTGCATTGAGTGTCGAG	GATTCAGCATCATGAGAGGTAGGT	155
Chr 1	11302181	cttgatcctgtttattgtgccgtc	atatcagtcccttccgatgcatac	214
Chr 1	11303309	gtgaggcccaaatccactagtata	taagagggaagaaagagagaggga	233
Chr 1	11344257	ATTTCGAATCAGGTGGGtgttttc	TTAACGCTTCTCAACAATACCACG	196
Chr 1	11415392	GAGCAGCAAGACTCTTCAGATGAT	GTTTCACCGCCTTTAGACTTCTTG	251
Chr 1	11427823	tggcaaagtttccagtatcagatg	ttcccaaaatgtacgtatcaccct	238
Chr 1	11470484	TCGACCTAGCAGAGTTGAATTTGT	TTGTTCAAGTCCTCGATCTGCTTA	249
Chr 1	11483320	AGCAAGACAAATGATGAAACCAGG	TCCTGAAATCGAGGCTAAGTTTGA	264
Chr 1	11486238	TAGGGTTTTGGCGTGTTATTTTCC	GATGCACTATGTACCACTTCCGTA	231
Chr 1	11519488	ACCAATGGATGAGTAGGTGATGAA	ATTTTACCTGTAGAACAATGCCGG	300
Chr 1	11530518	TCACGGCAAAGAACAAAGATGATC	ATCGGAAAAGAATCTCCACCTTCA	264
Chr 1	11630420	TGTCAGTAGAATTGTGTTCATGCC	GGCCCAAAAGAAATATTCCAACCA	104
Chr 1	11651657	TGTGGACAGATGGGTGTGAAATTA	GATGCCCAACAATAGACCCAAAAT	113
Chr 1	11654866	attaattccttgttgcatccaggc	tggaagggaccgatattgaacttt	289
Chr 1	11688799	TGTTTAGAGTCCCCGAAAGTGATT	ACTAGACGATTTAAGGCCCAAAGT	82
Chr 1	11691162	tataggctggattcgTAGTTGCTC	TTGAATACTCCAGACCTAACCGTC	256
Chr 1	11691948	aagatctgagcccaattCTCCTTT	tgagccttctatcatctctctctct	231
Chr 1	11702342	TGTCAATCAACAATCATCATCTCCC	TCATTCACAtttggagccctagaa	201
Chr 1	11705517	AGGATAGGTGCTTGATCGAATTGA	CTCGAAAAGCCAAATTGAGGACTT	226
Chr 1	11812697	ACCAGGCTATTACATCTGATCCAC	gtcattatattccgctgcaaccaa	281
Chr 1	11823008	GATTGCTGGGAGTTTGAGTACCTA	TGTCTTCCCTGTCCAAAAGTATGT	241
Chr 1	11823511	CAAATCTGGTTTCAAGTAAGGCTCT	GTGGATTTCTTGATTGTGTTTCGC	245
Chr 1	11845955	TTAAAAGGCTGAGTAGGGGTGATC	ACTTCATGTCCCTGGCATAACTAA	209
Chr 1	11850038	GGTTCTCCTTGACAAGTTCTCATTG	TGACTGTTATGTTTCGTCCATTGC	94
Chr 1	11864531	tgtaccatccgaccatatcacatc	gatactgagtcccgaacgttcata	285
Chr 1	11880992	AAGTTGTACGAAAATGTAGGGGTG	GAGAGGCTTACGTGTCACATAGAT	298
Chr 1	11898726	AGAGAGTTTTCAGAGTGAGTGCTT	CCAGCTGAGAAAACATCACCAATT	223
Chr 1	11898995	TTGGATTGGTGGTTGTATTACTGC	CCAAGAACTCAATCTAACACCTGC	243
Chr 1	11903860	TTTCTCTCAGGTTTCCTTGTTCCA	AGTGATGAACAAGGAGAGAACACT	271
Chr 1	11914931	AGCCAACTCTATATGCATCTTCTGA	GGTCCTTGAAGAACCCATTGAATG	287
Chr 1	11926330	GAGTCATGCCTCTTTGATGTTTAAC	TGGATTCAAACTGGCTAATGAGAG	184
Chr 1	11930899	CTTGAGAGCTGCTATTACGTACAC	AAAGATGGAAAGTGCAGATTGGTG	283
Chr 1	11948074	aagtgatgattcccttcgagctta	ctctcacccctcaatgtattttgc	143
Chr 1	11969821	CAGACCCAGATCCAAAATTTTCCA	ACTGCTTCCTTCCTTTCTCTCTTT	200
Chr 1	11985113	AGAATATTTGGTGGCTGCAATCTG	gtgccaagccacgaaaatattagt	284
Chr 1	11993062	TTTTGACGTGTAGGCTAGGC	CAGGGAATTTGACTGTGTAGGTAA	249
Chr 1	12013073	GTTACCCTGTCTAACCAAATGAGG	ATCAGCTCGACTCACATATCTCAG	289
Chr 1	12017867	TCATTCAGTCCTAACCTAGCCATT	ACCTGAACTTTAACCTCCATTCCA	283
Chr 1	12018451	CTGGCTTCTTGGTATTAAAACGCT	ATGGGGTCCTAAGAAGATACAAGC	252
Chr 1	12021359	GCGGCAGTCAAATCATATAACTCC	gatagacAGGAGGCTTTagtcagg	245
Chr 1	12038888	TCTAATCTTCGACCTGGATCCAAG	GTATCCGATCCAGGTTTGAGTCtc	299
Chr 1	12039487	TGGTGTTGGGATcgagtttattga	GATCCTCTATCCTTCCCCTCAAAC	230
Chr 1	12055823	TCTATTTTACTGCTGCTCAACCCA	ataGTGCAATGGAATGGGATGTTG	285
Chr 1	12058344	ACCCCTATTTACATCACCCCATTT	tggtcacctgatgctacttttgta	199
Chr 1	12181354	AAGAAGGTCCAGTATCATGAGGTC	CCCATGAATGAGAGGATATGCTGA	269
Chr 1	12190538	gcgaattacaggctcctaaatcac	tctggatcccgagtcttttgtaat	235
Chr 1	12267385	TCTTTATGGGCTAGACTTCACGAG	ggttggagCGTTAACTAGCCTTAG	259
Chr 1	12278106	CAGCCAGTGGATTGAGCATTTC	TCATGAGTATTGCTATTAGGGCCT	299
Chr 1	12313267	acagaaaggaatcaagggctagag	gaagccatccaaatcaacacagaa	235
Chr 1	12332946	tagggacaaattaccgttctaccc	ttggtctgggtgatacgtactttt	255
Chr 1	12348578	atcagtgaaagcatgagttagggt	cttgctcgcataaccctattcatg	246
Chr 1	12352118	GTGGGACTTTTATGAAATGACTCTC	tGCTTTTGATGAGATGAGACTTgtg	249
Chr 1	12356968	CGTAACAGGTGCTAAAAGGATTGT	CTTCACTCGGGCACACAAAATTTA	295
Chr 1	12358272	tgaaggaagtgttgggttttatgc	cattccactgtgttgacgatactg	206
Chr 1	12382151	TCTTGGTCAACTCGAGAAATGATC	TTGAATGATTGGTTGAGTTGGGAC	266
Chr 1	12396595	GTGCACTTAAGTTGAGGCTGAAAA	GTGGTGAAAATAGTTGTGAGGGTG	151
Chr 1	12582533	ctggcgaatagtaagcaaaggatg	ccacgcatagaacttagaattgca	297
Chr 1	12692325	cctcctagcttgatttgcatgttt	aaagtcaacccgaaagtcaaagtc	96
Chr 1	12720202	gactgagagtgcaattccaagttc	ggcctatataaccgagcttccaat	112
Chr 1	12743574	GAATAAGGGGCCAAACTCTATCCT	GCTCTCCTTTACAAGCTAGATCCA	278
Chr 1	12785138	CAACTATAATGTCATGCGTGGTCC	CCCAGATCCACACTCAAAATCCTA	264
Chr 1	12895502	GTAAAGTTCAGGAAGCGaattggg	acaaccatcccctccttataagaa	110
Chr 1	12911911	ATTCAGATAGCCAGTCATCCATCC	TGAAGAAAGAATCCAGCCATCATG	246
Chr 1	12912462	ttaacaacctCAATTCTTGTCGCC	TTCAACACTCACACTCTTACCCAA	233
Chr 1	12915659	TGCTAGACACTGGTAAACATGGTA	CCTTTCCATCTCTCGAATAATTGTCC	179
Chr 1	12948530	GTTTCATCAGGGCATAGAACTTCG	TGGATCAGGTTACTCAAAAGCAGA	288
Chr 1	12949286	CCAAATAACACACTACCAGCTACAC	GCTATATTTTGTGCACTTTTGGCC	250
Chr 1	12949706	GTCCCGGGTTCTCAAAAGTTAAAA	AGCCTCTCGAAAGTTTAGGATTGT	300
Chr 1	12958679	TTTAACAACGCCGTCTCCAAATAC	TCTTGATTGTGCTAGTGAAGTCGA	128
Chr 1	12975694	TGGTTGGGTGGAATAGAATCACTT	CACAGCCTATTCAGTCGACAATTC	211
Chr 1	12985155	cggtttgtctcgcggtttaataat	acaagtaggGGTGTACATCAAACA	176
Chr 1	12987607	CAACTAGGTGAGAATGCAACCAAG	TTAAAATGAGCTTGATCTGACGCC	199
Chr 1	13009478	CTCTAGCAAATTGTTCTGGCAGTG	CAACTCAATGTCATTTCCCTTGTGA	293
Chr 1	13010725	TTATTTCTACACCCTCCCTCAAGC	CCTTTGAAACTATACGGTGGCAAC	252
Chr 1	13012908	catcctcacaGAGCCATATTCTCC	TTGCTTTCGAGATTACGGTAGAGA	234
Chr 1	13081311	TGATATCCTCACCTCTCTCTACTCT	TAACCCTCCTATCCACTACCGAAA	292
Chr 1	13084093	CAACTTCATCACAAAGGACAACGT	AGTTTGACCAATAAGCTGCAAAGG	285
Chr 1	13084302	CCTTTGCAGCTTATTGGTCAAACT	AGTGGAAGTTCAGCCTTAATAGTGA	273
Chr 1	13088190	TAGTTCGGGCATTAATGAGTcgta	CTTGGGAACTTGTGCACATACATT	249
Chr 1	13104082	ccacgcatagaacttagaattgca	ctggcgaatagtaagcaaaggatg	295
Chr 1	13105256	agtacctttcctgcaaccttaaca	ccaggagaagaacattggaagaca	263
Chr 1	13108028	GTTTTGCAACGGTTACTGGATCAT	tcacaccgataagtccaaacaaac	300
Chr 1	13119567	aagtctaaatTGCCGACAGTaagc	aactttgactctcgctaattggag	279
Chr 1	13124267	tagaaaatcgGGTTTGGGGTGAAT	caagggctagatatctgaacggaa	241
Chr 1	13217991	GCCTAGGATCCCAATAAACTCCAT	TTTACTTTAGGTGGGGTAGTGGAC	251
Chr 1	13228956	TTAGTTTCCGAGACCGTCTTAGTG	gctgggaCCTTGTTATTAATGCTC	300
Chr 1	13231003	CTCTCTAGTTTGACATGTTGAGATG	gaataaatgcGGCTGTTCAATCCT	278
Chr 1	13249055	CGGGCGAGGTTGTGATATTATTTC	TGAAGAAGTGTGGGAGGTATTTGT	185
Chr 1	13255906	GGTCCCCAATCCTTCAAGTTAGAT	CAAGAGTTGGAGGAGAGAAAGGAA	268
Chr 1	13258748	aaaacgGGGTTGAGCAGCA	GTTGTTTGGGCGTGGTTTCTC	84
Chr 1	13259756	tctgtgtatgacctagcaacatga	ggcccaaaagagaggaatttaacc	223
Chr 1	13278081	CACATGGACTACAAGCTAGACTGT	AGATACACAGGGATTGGTTTGAGA	255
Chr 1	13287413	ACATGTCGAAATTCTGTTGGTTCC	TTGTGATGGAGTGTCTGAGCATAA	274
Chr 1	13290059	ACAAAACCTTTATAGTCGGCCTCA	CGGTTTTGTTGACAGCTTTTACCT	273
Chr 1	13296167	aagtaaggcccaaatccaattagc	gggcactactctaatcactaaggg	251
Chr 1	13322400	ccaagaatgacCGTTAGATAAgcac	GCTTTATAGGTTGAATGGAAGGACA	258
Chr 1	13333664	gacggcacaataaacatgatcaag	attagtgcaagtgggagtttgttg	196
Chr 1	13374585	acggtattgatgacgacccattaa	gtttcctcatagtccacaccttct	268
Chr 1	13389370	atgtacattgctggagaagactgt	ttatgagcAATGTGTGATGGTTCG	193
Chr 1	13416049	AGATCCTTTCTCCCCTTACCTCTT	TATTGACCAGACCAAGTGCAAAAC	231
Chr 1	13428702	GAGtctgatatcgcggtttgtttt	gagcaggtatcagtctaatccagg	198
Chr 1	13489063	ggcaccactaagatgtaccaagat	tgatccactgtgaacgttgttcta	298
Chr 1	13496066	ACACGTGTGAACTATGACTCCAAA	TCTCATCCATTACACCAGATTCGA	293
Chr 1	13498028	gggcataaaacctaacaacatcgt	CAGTGCAAACTTGAAGCCAATTTC	298
Chr 1	13511854	tctgaataccgagaacataggctg	atgaaccttgtgtctaccaactca	180
Chr 1	13592345	cCCTCTTTCTTCGTCTCTCTcaaa	TCCCCATAATACCCCTCACATTTG	80
Chr 1	13614332	gcagattaggcccaggatattgta	tgttcacaccgtacacatatacag	157
Chr 1	13620128	gtagcacagttatccaaatcaggc	ggttaaattcctctcttttgggcc	144
Chr 1	13626782	TTTTATCGAAGGAGGGAGAACGA	TTAGTATCGGTCCAAGCTAAAGGA	300
Chr 1	13659253	CTCATCCACCCATCTACCCTTAAG	ACTACAGAAAATGGGTTGAGGTGA	287
Chr 1	13660173	TGAACCTTACCTCGAGAACTACTG	AAATGATCCAAACACTCAAGCAGG	274
Chr 1	13666525	accctgtgtctgataagtctagga	GAAGGAGcgaattgttgggtttta	260
Chr 1	13668343	gccccacttgattttgcagtttta	gcaggggtgaaattgtaaggaaaa	209
Chr 1	13675699	CCAGATGCACGACtcctgatattt	tcagagccatggtaattgatttgc	280
Chr 1	13690126	AAAAGAAGTAAAGCGCAGAGTGAC	aagcgtgaatctaagttgaaggga	298
Chr 1	13708370	tcttcatcttggacgatctacACC	cccaatgtcctaaacttcttgcaa	215
Chr 1	13713547	CTCACTTGGATTtcgcagttttca	gcaggggcgaaattgtaaagaaaa	196
Chr 1	13731162	AGCCAAAGATCCTCTCCTTCAAAT	GGATTTGGAGAAGGAAGATCAGGT	276
Chr 1	13731400	GATCACCTTCTTCTCCCTTCTTGT	GTGTGTGTTTGTGTGAGTTGTGTA	109
Chr 1	13732455	gcattctcaattctcacttttcgg	CGGATCacttgcttcaactagttc	290
Chr 1	13736350	gatttgGCAGAACGACTTTGATCT	gccTCTTTGAAAACAGAAATCAGC	296
Chr 1	13755162	tgacacccatgaagttcaagatct	agaacaagacctcgagattcagag	239
Chr 1	13759988	CAGCTGCCTATCTACGAACCC	gaatgaacacccaaacacgaagaa	196
Chr 1	13763292	agttagggcgagtttgtcatcttc	cgtgttaaactgggtgtgaatgaa	227
Chr 1	13773590	TGTGATTGCGTGAAGAAAGTATGG	AAGAAGGTGAGGAAACAATGCTTG	205
Chr 1	13804654	gatcttattgagccaaacaccgag	cagttggcccagaagaacttaac	292
Chr 1	13804758	gatcttattgagccaaacaccgag	cagttggcccagaagaacttaac	292
Chr 1	13807338	ATTGGGAAGTTCAACCTCTACCTC	tctttGTTCTAACCCACCTTCCTC	283
Chr 1	13808725	aactcagggatcaatttacgtgga	CTACTTTTCGATTGATcccttgcc	213
Chr 1	13809515	gttgttttgggCAAGCTATGTGAT	CTCCTGACGGTTTTAAATACTCGC	214
Chr 1	13810305	TATGGTAATATCGGCCTTGGTAGC	TgcttagtccacgagtccatAATT	278
Chr 1	13818147	gctgagcttccaataagtgaaagg	gctaagtgttttaaggggccaaat	279
Chr 1	13860189	gggagctagagtcagaaatgagag	ttgtgatttctactgagccaaacg	286
Chr 1	13951614	aagagatagaggacatggcgaaaa	cttcaagacttgcctggaaatctg	236
Chr 1	14046470	tgtgttCCATTCTTCAGCATCCTA	AGAATCAAGCAGTAGGTGAGTTTCT	293
Chr 1	14048492	cagaacccgaacctaaacctagac	CACAGGTCCTATGTCTCAGTATCG	247
Chr 1	14108001	TACGCATGAAGAGACATAGACGAG	TCATTGAAAGATGTCTGGAGCTGA	183
Chr 1	14111721	tggagtatacattggactagaccg	cagcactcccactcaatcatacta	253
Chr 1	14212502	Ggtagttaagtgttttaaggggcc	ccaataagccgaactgaatttacca	244
Chr 1	14213684	caaaatccaagtgaggcccaataa	ttgtgtgtgggcaatactctatca	289
Chr 1	14220554	CCCACCTTCAAACTTGTGCTTTAT	gattatattccactgtgctgacaac	255
Chr 1	14225627	CGCGGAAGTAAGAGAAACATATGG	tgttgtaaatatggtctgacacgg	282
Chr 1	14229004	TCTTTAGCCAACTCATCACCATCA	TCAGGAGAAGGTTAATGCCATTCA	264
Chr 1	14231493	GGGTTGAGTGGGAGTTGAAAATTT	CCACTTACACATCATTTCCATGCA	239
Chr 1	14241296	caacaaactcccacttgcactaat	tagttgtggtggagaaaaggttgt	152
Chr 1	14272996	ttccgttcagatatctagcccttg	tcagcatcaaaggaaggagagaaa	89
Chr 1	14274262	ctgacccaaaagtaggcctaacta	tggaaaagtttaccagcatcagatg	218
Chr 1	14277588	tgtcttacctgatgtcccacAAAA	TCCCggaattgtgactaggattac	91
Chr 1	14287349	ACTATtaggctcaaacaccaccat	ccatgtgatatttatgcttcgggg	230
Chr 1	14292482	atgagcttccaccattgtttcatg	ataaacctcgagacgctagacttc	178
Chr 1	14300964	TAACTCTCTCCGCCtctatctctt	CTCCGCCAATTAACACACATAACT	245
Chr 1	14306964	ATTAGAGTGAGGTGGCTTTTGAGT	CCTTTGATTTGAGAAGTGGTCGAG	133
Chr 1	14325021	aacacttcacctctttctctctcc	CATCTACCACAACAAACCCCTGAA	281
Chr 1	14340850	CACGGGAATGTAGGATTCGATTTG	ccttcaaaatccatttcacaggct	296
Chr 1	14363561	atttccttcgagcttaaccaaacg	gaacttggaattgcactctcagtc	262
Chr 1	14381049	CGTGCTGAGTAAGAGACCCTAATT	tggttcaggcGTTAAAGATCCTTA	268
Chr 1	14393875	ccattgAACTGAGAAATCATgcga	attagtgcaagtgggagtttgttg	280
Chr 1	14416948	atgtacgtatcacccagaccaaaa	ggcaaagtttaccagtatcggatg	235
Chr 1	14445466	ggcccaaaagagaggaatttaacc	atgtttgctattgggcttagatgc	179
Chr 1	14475094	gcgacggggttaaactTTAAAACT	tcaggtccttgggtgtttaaagaa	261
Chr 1	14482777	GAGCCagtttgatgcatgttagtt	taatccctccaaacagccactaaa	191
Chr 1	14483407	tagtttctagtttaagtccccggg	gcttcctaaatgcacgctaaacat	204
Chr 1	14522878	gtcccaaacaatccaactcatgta	TTGGCcaaaggttgcatca	300
Chr 1	14552383	GAACCTAAAGCACAAACAAacactg	TCTGCTGAAGATCGAACACAGG	273
Chr 1	14563958	GATCAAGTGGGAGGAAGACGAATC	CTATTTCACGTGCATGCCTCTTAG	248
Chr 1	14612447	TACTCCCACTAAGCAACATTTGGA	CTGGGGCATGGGAGAAGTATTAAA	295
Chr 1	14639330	gcctgtaccgacgtgttactatat	ttagttgtatgttggcttcgaacc	204
Chr 1	14640932	ctaaaacccgtccccaaactacta	gatgaaacagggaccaatacttttg	258
Chr 1	14689477	GCATGCATTACAACCCCTCTAATC	tcaaagctcttttcctctctctct	272
Chr 1	14709492	CTACCACTGCATACTAGACTCcac	AGATGTGTcactcaagaagaagct	247
Chr 1	14712274	aggaacacgaatagcctttcaaga	cttgatcctgtttattgtgccgtc	290
Chr 1	14743858	agcaatattatctcaactagtgggg	gcattctaataCTGAgcgtgcaat	156
Chr 1	14794721	tgcaacatgtcctccaatatctga	gcggtggatcgatttacaaaatct	272
Chr 1	14796361	tattcatcaaatccacaaacgccg	ttcgtcaggaagaaagatggaact	299
Chr 1	14809376	acttagcctctctctctccctatc	ttgggtgcagcgaaataatatgac	284
Chr 1	14810326	aataccGAGGTTGAGCatggttat	agaaagagaaggaaaGTCGGGTTT	244
Chr 1	14837083	tcatgttgctaggtcatacacaga	caactatccagctaaccttgttgc	212
Chr 1	14840852	tactcattactcccactcaacagc	gctgttttaccattcctgcatctt	255
Chr 1	14965477	Ggcttttgaccattttaccccttg	actgctcggtgTTGAACTCTATAA	292
Chr 1	14974124	CTGTAAACTGACATAACCGCACAC	GCAACTCAACCCACGAcatataaa	265
Chr 1	15036217	agatatgtatgttggcttcgaacc	acgtcaaatagtacagaaccacca	243
Chr 1	15037325	ctctttgaacacgacctgatatgc	tcagcaaacctaacctcccaatta	253
Chr 1	15042757	gctacttgtggtgcTTGATAGTTA	actaacatgcattcaattcaGCCC	182
Chr 1	15047570	TTAACCCCTGACAAAGTTTCCGAG	CAACTTGGATAGGGCAAGCC	300
Chr 1	15047692	TTAACCCCTGACAAAGTTTCCGAG	CAACTTGGATAGGGCAAGCC	300
Chr 1	15063936	taaaaccgtagtctgggcaataca	gggacttaattaccgtaacaccct	248
Chr 1	15068011	ctctagctttgaccgacactaact	gttttagagaacgacaaatccgct	152
Chr 1	15085501	GACAAGTTGAAGGTTTTAGGAGGC	TGAACAACTCTTCACACCTTGTAG	221
Chr 1	15088474	CTTTAGGAGTACAAGACGAGGCAT	CTGGAGCTCGTCATATATCCTTCC	252
Chr 1	15094208	ttaaggttggtaatggcgaaatgg	cgttatgtagggcaaatggtgttt	272
Chr 1	15126123	AACCCTCTCTCCAAGCTCATAAAA	TCAAATGTTCTTGTAGGTCCCACT	241
Chr 1	15166572	AGGGAAGGATCTTTGCAATTGGAA	AACACCTTGCCTCAATCTATTCCT	291
Chr 1	15184138	AAGGTGTTCAGGCGTTTCAAATAG	ACCCACATATGAGACCACTTTTCA	247
Chr 1	15191889	ATAGTTATCCCCACCAATGAGTCG	AGACTGGCACTTATGTTTGTTTCG	300
Chr 1	15316126	caagcaaatcaattaccatggctc	gctacagacaggaatcaagggtta	206
Chr 1	15324364	CCTCTGTTAGTGTTGTGTCCTTCT	GAATCCTCATTGAAGTCACACTGC	225
Chr 1	15331325	AGTCATCTCTCCTCACCAAGAAAC	CAAGATCCCTGCACATaagagaga	142
Chr 1	15343585	tttccaTCGTAATCATCgtcagga	gactcgtggactaaggctcattaa	268
Chr 1	15388491	tggtctcaactagtatggggatca	acggtaatctaatccctttgcagt	243
Chr 1	15422654	TGGTTACTGGGAAGCTTTGATTGA	ACCGAAACCCAAATTCAATATCCAC	270
Chr 1	15434745	tactcattactcccactcaacagc	agcttcacaacttcttaggcataga	160
Chr 1	15465723	gTGTCCCGGTAGAAGatagtcaaa	gtttccattagactctcccctacg	209
Chr 1	15467773	acGTGTCACACCTCCTAAgatttt	tgtatatctcacatttctcgccgt	259
Chr 1	15469007	accgagcttccaataagtagatca	atacggggtcaagtgttttaagga	271
Chr 1	15470862	TGGGCATGTGTACtagactttgaa	TTGTTCTTTGAACAGCTTCgagac	199
Chr 1	15494223	ccatgtcagtctaaatcttgtgttc	ggtccccatactagttgagacaaa	288
Chr 1	15502025	ccaaggtttgcatgtttgttagct	actacgactaAGTACCGCACATTt	285
Chr 1	15549697	tttagcgtgtcacttatagcgttg	ggttcgaagccaacatacataact	209
Chr 1	15553374	tcgagatgggatttctttaccgtt	cgggtcagggtgatacgtatattt	269
Chr 1	15579304	GCCGCTGAAACTTACTTGTAACTT	AATATCTTAGAAGCGGAActcccc	245
Chr 1	15598054	TGGTGGCTGAATTTTAGAGTGGTA	ccatgtgagAGCAAAGTTTGAGAT	270
Chr 1	15609089	gggtggagtagtgattttggagaa	acaacctcttacccaccattactc	272
Chr 1	15614390	tagggattgctTTAGacggaacaa	agtttcaggaagttcatgctttgg	300
Chr 1	15648149	ttcccaaaatgtacgtatcaccct	gaagggaccgatattgaactttgg	199
Chr 1	15666864	CCCTACACAAAACCAAACCTCATC	TTGATACAGTGAAAGCTAGCCCTT	153
Chr 1	15710182	CTTTCTAACAGGGACGCCAcat	tagcaatgtacatatcagtcgCGA	280
Chr 1	15719189	TACGCCTATAATGACGCAGAGAAA	TGTCATCGCCTGTTAGATCTAAGG	243
Chr 1	15720670	TCCAATTGACTTTAGCCACAACAC	gGGGATGTGGGAGTTTGTATATCA	124
Chr 1	15750598	ATCCACCTTACGCCTCATTACTTT	TTGGGTGTATATGGGGAGGATAGA	246
Chr 1	15777780	GACTCTAAGTTTGCCTGGTCTCC	gtcaggaaggttcttcaggatctt	253
Chr 1	15812244	GAGTTAAGCAAATGAGAAAGGAGCA	CCCAAAACATGCAGATATTCCCAT	241
Chr 1	15812916	GAAACCCATGACCGCTTTGATAAT	ACTATACTCCATATCAATCCCACCAC	163
Chr 1	15813296	ctaGTAGAGATTCATTTACCACGTG	gagccgaacctctttaaattctgg	270
Chr 1	15821510	atgtgcaaagtgatgagtttcctg	tgaatttgaactttaacaccccgg	216
Chr 1	15878363	gtatgagactgattggtgcatgtg	tcttcattctcactgcttagcctt	205
Chr 1	15899474	ttacaatttcacccctgcttagtg	cgaagttctaagagtggattcaacg	177
Chr 1	15946317	acttggctttctgagatcccttag	ttcctcttcctgactttTACACCA	269
Chr 1	16046163	gtgccctaaataaaacccattcca	gctagtctaaatccaatgaactgac	265
Chr 1	16047936	ccccaaaacctcttttcttcacaa	atCTGTGTCGTGGtgcatatagag	297
Chr 1	16116630	AGCTCGTTGTTACTCTTCGAATCT	AACTAGTTTACACGGGGTCATCAA	155
Chr 1	16116751	TTGATGACCCCGTGTAAACTAGTT	TGGAAGAGAAAAGGAAGAACACTCA	287
Chr 1	16153209	CCTCAGAGGGATAAAACTTAGGGG	GTGCTGGGTCATTCAAAACATACA	297
Chr 1	16174096	AAATTCATCTCTCCCAGCCAACAG	TCACTTGTTGGCTGAAAAGAGAAC	270
Chr 1	16176190	AAAGCCTGGTTAAATTCACTCCCA	TCCATTTCTCAAAACCATGGTGTG	212
Chr 1	16197346	cttacattggttgcagcggaatat	cttagtgatagagtgtcatgccca	215
Chr 1	16220314	CTGGGGTTTCACGATTTCTTCTTC	ctctctctctctctctctctctcg	238
Chr 1	16229298	GAAGACTGCTAATTGGTGTGTTGA	CCTCTGCTTGCACTCAAAgtttta	100
Chr 1	16231503	AACCAGCACCTATCTTCATGGATT	GATCCTAGCTACTCGTTGTGTCAT	273
Chr 1	16351828	cgtagtgggagagtttctaggaac	ACcgtagttcttttggctttcttc	127
Chr 1	16372867	gtttcccaagtccctatcctgatt	CAAAACCGAGACAGAaccctaaac	124
Chr 1	16407631	cttgaacctagtacccgacaaaga	atgattccaagtgcAAGTCCTAGT	269
Chr 1	16408978	caaggacttagacccagaactgaa	gtctctgtcagggttttgatttgg	290
Chr 1	16409516	actaggacttgcagttggaatcat	tgatctgagttaaggttcgggttt	166
Chr 1	16418615	aatagtcggtgtctagatctggga	ctaggtctgtgttcggttctatgt	196
Chr 1	16419068	gaacgcAAACAAGGATAAGAACCA	tTCGGGTTTTattttgagttcggg	201
Chr 1	16432751	tagactgaaatcgaGACtggaacc	TAGGTTTGGTTTCGAGTCCTAGTC	208
Chr 1	16455798	cagaacccaaacttgaacctagga	caattttgggtcacagggtacg	242
Chr 1	16456043	gacctagatccagaaccgtaatcg	ccatttcaaagtttgggttcgaga	215
Chr 1	16465857	cagatcttgactcgggatttagGT	cgacgattcttgttcaggttcaaA	160
Chr 1	16517769	aagactcgaacttgaacctaggac	gaCCCTAGTTCTTTGTCCCTAGTC	291
Chr 1	16525940	acacagattCATACCCGAACTCAA	ggttcgagtcccaaaTTACAATCC	156
Chr 1	16537668	tagggatccagatacgaacttgga	ttcagttctgggtctaagtccttg	279
Chr 1	16540895	ggatcgaaatgttggaccttGATC	tctgattctaggtgtgggtttgag	179
Chr 1	16542498	gatcttgacccagaccaaaacttg	aggtctagctttgggtttgattct	137
Chr 1	16597815	acacaaaggaatcaagggctagat	tacattgggtgcagcggaataata	271
Chr 1	16630735	ttcaaattttgggtcacagggtac	cgagacccaaacagacacaataac	290
Chr 1	16631012	gttattgtgtctgtttgggtctcg	GCCTGATCTGGACTTAGACTGAAA	229
Chr 1	16650990	GCCTCCCAGAGAAGAAATAGAGAG	tcttttgactgatgtgacccttca	247
Chr 1	16653927	TGAAACGAACTACAACAAAAGGGG	AGTGTGAGGGAGCTTGTACATTTA	295
Chr 1	16658699	accgtctaaatgtatacagcctcc	aggggagacaatatttaaggcctg	297
Chr 1	16667260	actgagctcttcttcaacatgtct	TGATTACAGGTCAGATCTTGGAGC	152
Chr 1	16693447	tatttaaggtgtgtatcggacccc	gggacccaataagatctattcccc	262
Chr 1	16694373	gcacttacaagctaaaagggatgg	tgggtcaggatattttacttagcc	181
Chr 1	16709134	ggtttaggtccaggttcgagtt	AGGACCCAAAATAGAGCCTAAACA	298
Chr 1	16728463	ttattctaggtgcgggtttgagtt	agatagggagtcggatatgaacct	225
Chr 1	16731019	ttcaaattttgggtcacaggtacg	CTCAGATCAGGATTGGAACTAGGG	258
Chr 1	16737944	tctgtgtatgacctagcaacatga	ggcccaaaagagaggaatttaacc	195
Chr 1	16741131	ccaggatccacttgcagtattcta	tgtacatccatctgcgaatgagat	196
Chr 1	16750576	agagagagagagagagagagcttc	aaatatcgggattaagcggggtta	233
Chr 1	16757192	TGGGATTGaagctgaatacactga	AACTTTCCACACTCAGCTCCATAT	192
Chr 1	16782466	tcgaaatttctggggaggtaagtt	acattcaggggtggatatgagttt	238
Chr 1	16790610	CTcccgtactctcaaaacctctaG	aggcctcaacttccttATTGCTAA	200
Chr 1	16799160	cgagcaacaaaccttttctGATCT	ttggacctgtggaagagttAGAAG	87
Chr 1	16810789	tccttcgagcttgctaaatagaga	tcctcattgcatccactcatagaa	288
Chr 1	16855642	AATTGGAACCAGATTAGGACACGA	gttttggtctagattcgggtttgg	155
Chr 1	16863524	ACTAGAAGTAGAACTGGACAGGGA	TGGTCCTGGTCCGATTCTAATTTt	290
Chr 1	16865931	ATCCAAATCTCAATCTGGTTCCCA	GGATCCGAAACTCAAAACACTTGT	183
Chr 1	16875524	tggaaACGATTTGGTTAGGGTTTG	CAAATAAGTGACTCCCCAAACCAC	231
Chr 1	16911233	CACTTGTCAAGATTAGAGCTGCAA	agtgcttgtagaggattggttctt	227
Chr 1	16944026	tttgggttgtggtagatcggttta	TCAAAGGATGGAAAGCTGTACTGA	231
Chr 1	16945507	GCAAACttttctctcaagctctct	TACCTTGGCTTGGATTCACACTAA	192
Chr 1	16971433	accacaagccacaggtttagataa	cgtagtgggagagtttctaggaac	244
Chr 1	16984236	atgaatatgtcttcccctcatgca	tccacgaacccctcatctataatt	178
Chr 1	16989663	ctcactctttcactagggtcgaaa	agccttcccttttctataccttgg	81
Chr 1	17067765	ggagacattaattctgctgcatca	cactcaatacaacatgaaaccatcc	223
Chr 1	17082641	tgcctgtgtgagcctatatgttta	ggcccaaaagagaggaatttaacc	168
Chr 1	17085002	tgtaaaagagaagttcgagcgttg	acgagactgaatagatgccatacc	169
Chr 1	17121651	ggggttgaattgtgcaagttatga	aaattcagaaccctcatccggaat	100
Chr 1	17122242	caggaggatatagtaacacgtcgg	tcgacagactcagtaagaaaagca	294
Chr 1	17297527	gatcaaactgcgtCGTATATTCCG	caatttcaagaggacgcattggta	195
Chr 1	17369195	ctgctaaaccatgacacttgaATCA	CAATACTCCACCTTGAAACcgttc	96
Chr 1	17400272	TCCACTCCTTATTCAGCCaacaat	tggggcagtttattagacattgga	216
Chr 1	17435264	agggtccagagttgtaacaaagtt	gctcctacagaaatggcagaattc	277
Chr 1	17460476	TCCGTATAGAAACCCACATCGAAA	GTGACAATCAGATGGAAGAGAGGT	198
Chr 1	17475911	ACTTCTTGATCCTTTGTCCTCCTC	tgagGTAAAGTTTGCTGTAGGGTT	161
Chr 1	17575654	gcagatgaagattgtacatgtcgg	TTTAAACACTGTGTacctcgttgc	255
Chr 1	17605866	aaatcaattaccatggctctgagg	caagggctagatatctgaacggaa	193
Chr 1	17616492	GTCCACACAAACTGCTGATTCTTT	AGTTTTGGCTATCTCAAGTGTCCT	231
Chr 1	17689778	AACCCTTCTTGAACTATTGCCAAC	CACGTGCAAACCCTAACCATTATC	224
Chr 1	17690380	gTGTTGACCTTAGAAATTGGCCAA	AGAGAGTTATATCGGATCCCACCT	220
Chr 1	17741391	tatcaccttgacccaaaagtaggc	acactggggttttactgatatgaca	220
Chr 1	17744322	atattctccacccctatcagttcg	aaatgtcgtcttaggtcaattgcc	295
Chr 1	17763607	AATGAGAACCCGGGCATTTTAATC	CTCTGCTCAAACAATATCGACAACA	114
Chr 1	17774759	CCCTCAATATCATCTTTCCCCACT	ggagagagaccCATTACGATTTCA	259
Chr 1	17841833	cagccTTGAATctcgattttccaa	cgatgttttgtgttgatttggatgg	222
Chr 1	17841941	ccaacatgaaaccatccaaatcaac	aaggaatgaaGGGCTAGacatctg	257
Chr 1	17854872	tcgcctctaaatgtcaatacggat	TATGCACTACTACAATATGGGCCT	105
Chr 1	17866627	tgatgattgtacatgtcgtgacga	ggctgagattttgtaacgtcgtta	295
Chr 1	17901246	GGCAAACATACCAAtactcccatg	TCACTGCAGAAAGATGAGATTCCA	202
Chr 1	17901904	tactaaagctcttgactcggttCG	CCTGAACCAAACCTGTATGAAACG	230
Chr 1	17919490	gggcaggagaataaagtttgcaaa	tctgaataccgagaacataggctg	300
Chr 1	17942064	ggcccaaaagagaggaatttaacc	gccatggttaacttgttgacagat	262
Chr 1	17965779	CGCGCTAAGTGTGTACGAAAATAT	GGGGTGAGCTTTAGTGATCCA	198
Chr 1	17998955	CAGCAATTCGAGTGGATTCCTTAC	ATAAGGTCACGAGGAAGGTTCTTC	214
Chr 1	18055059	tctattcaaccaagctcgaaga	aattgagtgggagcgatgatcata	96
Chr 1	18056204	gagcaatttcaaggatgggtgac	GTTTAGAccggcatgataatcagc	242
Chr 1	18106913	AATGTCTACCCTTCATGCTTCTCT	TATACCTTGCACCCTCGTTTATGT	288
Chr 1	18108160	GTTGATCTTTTGGTCGGTTGATACA	taaagcaaTCAAGTACACCACCTG	290
Chr 1	18111938	TCTCAATCTCACTCTCTCTTtcgc	GAGCAAGCAAATCCTCAAAACATG	202
Chr 1	18146011	TAAGACCACTAGTGTACCAATGCC	GGTATCTTTTGTTCAATCACCGCA	293
Chr 1	18176231	aacttattaattccgccttgcacc	aatgatgatttccttcgagcttgg	260
Chr 1	18186171	acattcaggggtggatatgagttt	aatttctggggaggtaagtttgga	242
Chr 1	18202812	CTTTCTAAGTCTTCCCGATGTTGC	TGCGACAAGATGGAGAACTAGATT	279
Chr 1	18217861	AACAAGAAGATCTGGAGCTGGAAT	TTGCTTCCTACACTCAACATTTGG	291
Chr 1	18218199	CTGAGGGTTTTCAACTGGTTTCAA	ATTGTCTAACCAGGCTCTGTTTCT	285
Chr 1	18235199	gtaaaattaccaaaatgcccctagg	cacgagagagagaaggagaagaTG	229
Chr 1	18270598	CCAAGTCAAACCCCATCGAAAG	CAATCAGAAATTGCCTCCCCTTTT	212
Chr 1	18280317	tgcaactcattctagtaccacgat	ccgacctgagtacttttgtttctg	221
Chr 1	18290545	GGATTGGGTATAAGTCTGGTtgga	GCCGAACTTAAGTCCGTAACATTT	295
Chr 1	18317991	CTCTGAATATACTGGCATTTCGACA	CCGTACAGTGAAGCTTGATCAATC	291
Chr 1	18318136	AACACACCATGCTTGTACTTGTAC	tgtACAACAGCCAAAACtcaatcg	297
Chr 1	18344501	ttccaGTACAATTTCCCTGCAAAG	GCTAAATGGGTACTCGAGCTAGTA	220
Chr 1	18369871	CCGTAACATTGCTGAAATCATCCA	ATTACATGGAAAGTTTCAAGGGGC	267
Chr 1	18396229	ATAAATTTctttctctgggcgtgg	tatgataagcgctcccactcaatt	226
Chr 1	18411942	ATGGAAGAGAGTTAAGCAGGTGTT	cTCCAATATTTCACACCACACCAC	286
Chr 1	18412674	gggTCTTATATGTGTcctgtttaag	taccaaacatgctctaagggttgt	254
Chr 1	18413773	CTCACAGCAGTCCGTCTAATTTTG	GTTCCTTGCGGTTAGATTGGTATC	291
Chr 1	18414776	TCAAGCCTGTCTGTAACCTTATGA	TCATCCGACGACTTATTTTGAGGT	254
Chr 1	18453180	TGATGGGTCATGGGTCATAATGTA	TTCCACTGTCAATGTACCAGAGTT	167
Chr 1	18472816	GCTAAACATTCCCAGTTCAAGGTA	GGTGTGTCCTGCTATTTCTCCTTA	300
Chr 1	18473369	CGGGCATCATGGTTACAATTACAT	TTACAAGGGAAAGAACTGCAAACC	262
Chr 1	18486124	TGCTGGAACTTGTTAACTGTTAGG	CCACAACAGAAGTAGAGTTTATGGC	299
Chr 1	18500437	ATTCCCTTTGGTTTGTTCATCACC	TTTATTTCGTTGGAGTGCAAGAGG	237
Chr 1	18504475	ATTTTGTGTTCTATGCATCGGGTG	CAGCATCCACAACTACTCGATTTC	283
Chr 1	18506515	CCATAGGTTCCATCTTCAAATCGC	AAAGCCAAGAGTCATCATTCTCCT	190
Chr 1	18507138	GGAAACTATGGACTGAGTGGTTCT	CGGAGTTATAGCAAAGCCAAGATG	275
Chr 1	18510289	agtgcTGTCTACTTTAAGGGAGAA	GCTTTCGGGCGTACTCTTATTAAA	174
Chr 1	18529724	aaaaggttttgtaatcgggatccc	ttaaacatactgtgcagctcgttg	133
Chr 1	18582912	ccctcaaagtctaTAACACAGGCT	GGCTCCAAAGTCCCTTGTATTAGA	189
Chr 1	18583861	CCTGTTCTTGTCATTTTGCATGTG	GTTCGTCATTACCAATTTTCATCCC	263
Chr 1	18588025	aattgcaaagtgaggcccattatc	tgtggccactactctatcactag	261
Chr 1	18599705	TCGTTGTCCTCATTGTTCTCTCAT	CTGACCAGACACATCCTCATAAGT	189
Chr 1	18603159	AGGAGTTTAAGGAATACGGTAGGC	TCACCTAACACACTAGATGACCAC	180
Chr 1	18605256	CAATCTTCACAAACTGAGGCTGAA	TGTTCCCTGATTTCAACAAAGACG	270
Chr 1	18605769	TGCTCTCTGACTTTTCATCTTGGA	AAATTACGATGCCTTGAAGCTGAG	202
Chr 1	18610912	ACCCTTCGAAAATTCTGTTTGGTC	AGGAATAATACTTCTTGGGTGCCA	230
Chr 1	18613386	ATCCAAGATAGGGGTGATGTCTTC	GAAGACCTCCTCGACTATGCTAAC	273
Chr 1	18628636	TGAGTGTCATTCTGCCTTACAAGA	TTGATTTTGTATACCCAACGGCAG	280
Chr 1	18639532	TCCTTCTCCAAATTCTGTAATCCCA	AAAtcctacagtggtatcagagcc	287
Chr 1	18640288	TGTTTTCTTGTGCATGTACTTCCC	ACTAACTCCTAAGCCTCGATCAAC	219
Chr 1	18650449	GAGGTCCAGGATATTGAGTAGCAG	CTGAAAGGAACCGCAACAATAAgt	194
Chr 1	18692502	TTGTCTTTTCTGattgggtttggg	ACGTTGTTTTATGGATCTGAAGGC	250
Chr 1	18727568	TGGGGTAGAGAGTCCTTTGAATTG	GCCTTTCAAGTCTCTCAAAGTTGG	279
Chr 1	18737214	ccctctccttTACCACTAGCATTT	TGAAAGAGAAAGGGCGATGATAGA	296
Chr 1	18754795	TTCGTTTCTCTTTTGCAGATCACC	GCTTCCCCACAGAGAACATTAGAA	232
Chr 1	18804675	AATTCTCTTCCTACACACAGCCAT	GATGTGTTGGAAGGTAGTGTGAAC	300
Chr 1	18820650	gataatgggcctcactttgcaatt	gcaagggcgaaattgtaaagaaaag	228
Chr 1	18839531	TAATTACCGGagatacacacacac	ATCGAACACCTGGGTTTATACTCC	224
Chr 1	18877207	ttccgttcagatatctagcccttg	cactttgctctcttccttctctct	221
Chr 1	18887850	TGGGGATAAGTGTGATTTTGGAGA	GGAGACAACGCAATAAAGATGGAG	116
Chr 1	18902131	CACACGTAGGCTTGGTAAAtgaaa	TAGGTTCAAGTCTGGTTTCGTCAT	208
Chr 1	18902948	ggtgtttggctcagtagaaatcac	gccgaaaagagagagagaatgaga	289
Chr 1	18915382	cattgttttgaGTTTGTTGCCTgg	ctaaatcacttcccggggacttaa	237
Chr 1	18917636	caacaaactcccacttgcagtaat	tcctgactaacgcaaaagtagttg	261
Chr 1	18922371	gcaaacacatagGCTCATATAGGT	gctacgattaacttgttgacagatcc	169
Chr 1	18927289	cccggggagttaaactaggaac	caggtctggaaggtttcatttgat	293
Chr 1	19042110	ggacactcactctatcactcaagg	caaagttgggcccattatccatac	257
Chr 1	19091436	tcttttcctgccctagaagaacat	taggatgcaagtgggtttacaaga	271
Chr 1	19117027	cgccacctgaATCCTTAAAGAATC	ACACTCTATTCTCATCTTCCTCCA	255
Chr 1	19117327	CGAGGACCACTACCAATATATAATCTC	CGGAGAAGAGACTGAAGCCATATA	273
Chr 1	19131807	tcgacagactcagtaagaaatgca	tggttaagagtgatatcatggcca	246
Chr 1	19133052	GCAGCCACCTATTTCTCATTTAcc	tggctagtttgatcacatgggtaa	179
Chr 1	19150247	ATTTGAGGTATCTTCGTGGCTCTT	ttctctctctctctctctctctcg	166
Chr 1	19152825	CTTGGGAAAAGAAGCTTTACGAGG	CACCATTTGAGCAGGGATGAAAAT	220
Chr 1	19165947	ACCTTAGCTTGAGATCACTACCAA	CATAAGCCTTTGTCCTTTTGTGGA	260
Chr 1	19290366	CCCACATGTCTCTTTCCCTTTCAT	CATTGGCTCAGCATTTTGAAACAG	132
Chr 1	19337269	tctagcccttccggaataagatct	TGAACTCCTATGTTGGGTATGGTT	151
Chr 1	19362540	ttttcattgttggccagaagtacc	atttaaggtgtgtatcggaccctg	122
Chr 1	19391861	TATtgtggtttagggccctgtaaa	tatgctaGCTTACCTcattccgtg	85
Chr 1	19396003	AACAACAACAAGCATAGTACGACG	ATGTTTGAAAGGCCTGGAGACTAT	223
Chr 1	19396301	ATAGTCTCCAGGCCTTTCAAACAT	CGTAAGGCTTCAGGATCTAATGA	191
Chr 1	19440183	TTGGTGGTTGTTGTTTCCTGAATC	AGATACTCCGAGAAAACGCTTGTA	193
Chr 1	19449811	ATCCCTCTTCTTCGAATCGCATTA	CACCCTTGCTAAGTTCAAACCTTT	249
Chr 1	19450034	AGGGCTCTAAATGGGATTGATGTT	TGCTAAGAAGATTCACTGATGCCT	224
Chr 1	19465674	CATGTCTGTGTATTGTGTCATTGGT	CCTGCTTACATACATAACGTTCacc	196
Chr 1	19465894	ggtGAACGTTATGTATGTAAGCAGG	TCTGCTGTCACTAGTGTTGCTATT	292
Chr 1	19471527	CAACTAAATGCCATAGGTTGCTCC	ACTTATTGGGAGATGGTTGGACAA	149
Chr 1	19486705	GCCTTGCATTACCTCTTTCAGTTT	CTTCACAATGGAAAGTATGAGGCC	233
Chr 1	19493987	TCTTGAAAGAGGGGTTTTGTCGTA	CCACCTGATATGAGTTAACCAGCT	161
Chr 1	19502385	TTGCGAGTAAACCAACAATCTTCC	GTATTGGGTTGGTTAGTGGCATTG	137
Chr 1	19506684	CGGAAACAAAGACCAAGTGCTTAA	GCCTAGTCCGCATCAATGAATACT	277
Chr 1	19509554	AATTGTTGAGGCTGTGAATGGATG	CGCCATTTGTCAACAGCATAAGTA	208
Chr 1	19512144	TGTCACACCGATAACAAATACCCT	CGAATTTTCACCCAAGGATCGAAA	113
Chr 1	19515245	GTTTCCTCAGCATTCTTTCCTTCC	GCTGAGGTGGTAGTTTTATGCATG	288
Chr 1	19517658	GGCTACTGttccattgcttttctt	TGTCAGGTTATCAAAGAAGTGGGT	266
Chr 1	19519045	CGTTGTCTTCCCCATTTATCTTGC	ATTCTTGATGATAGCCGCATTTGG	266
Chr 1	19526755	GACAGCAAAGCAACATTGTAAGAG	TTAGTGGGGTTTGCTTTAAAAGGC	196
Chr 1	19529217	tcaatctcaatgtgcttagttcgc	ggcacTCTGATCACTTGGAAGA	235
Chr 1	19533825	TAGACACCACGAGAACCACATTAG	CTTCAACGGCAAATCTTCTTCAGT	237
Chr 1	19537358	CCGTATTTCACAATCCAGCATCTC	CCTCCACCTATTTGTAATTGTGTCC	216
Chr 1	19538031	GCACATCCACGACAATTAACTCTT	AATCTTCGACACTATGGGAGCAAA	234
Chr 1	19571420	ggcgtaaaacccaacagtaaatAC	GGAGGCAATGTTACCAGTAGAAGT	246
Chr 1	19576122	CTTCTAGGAAGTGGAGGTCAAGAC	AGAAGTTGTAACCTAGTGCTACCG	113
Chr 1	19576380	TTTTGCTATCTCCACGTAGAACCT	ATAGGTGCCTTTTCAAAATCAGCC	298
Chr 1	19580567	CCAGCAATCTTAAGGAGCAAACAA	ACGAAAGGGCTGATTAACTCTTCT	218
Chr 1	19581782	TAGATTCAGGTAGCCAAGCCATTT	ATTCTTCATCGCGGACAATCATTC	248
Chr 1	19585315	ggaagggaccgatattgaactttg	tgttagcgctcccactcaattata	232
Chr 1	19592352	ctggcgaatagtaagcaaaggatg	ccacgcatagaacttagaattgca	295
Chr 1	19593823	CGTTAATTTGGTACGTAGCTCTTCC	TCTGTAGTGCTAATTGTCCAACGA	143
Chr 1	19607032	tattgggccttacttggattttgc	actaagcaggggtgaaattgtaaag	227
Chr 1	19661625	GAATGCTCAAAAGTGACAGGGAAG	CTTAGACTATCACTTACCTCCGCC	190
Chr 1	19674066	CGATGCGAAGAAAGGgaaaagata	GGTAAGTTGTGTTGCATGTTTGGA	247
Chr 1	19700923	AGTGAGCGGATGATATTTGTTTGC	ACATTCGTGTATCTGACCATCCAT	197
Chr 1	19701415	TTTGCATTTgtggtctctctctct	ACAAGGCAAATGGAAACTAGAAGC	260
Chr 1	19720762	CGGTTGTTGGGTTTTAGGTTTAGG	GGAACCGACACCATATTCAACATT	300
Chr 1	19720874	CGGTTGTTGGGTTTTAGGTTTAGG	GGAACCGACACCATATTCAACATT	300
Chr 1	19722897	GCATAACTCTAGCTTCCGTCACTA	CATGTGACTTTGAAAGAGCTgtgt	126
Chr 1	19744689	caaggcccaaaagagaggaatttc	agtcatggttccattggtcaagta	276
Chr 1	19787766	tgagcaacaagaagaagaaatccG	ATAAAGGCTCCATACGGTTACCag	143
Chr 1	19788923	acaggtcagcttctaatcaatggt	ccaagtataatgtcaaactcggCC	263
Chr 1	19799295	aacagcatcAACTTTCAGAACCTG	CTAAACCTCTACGCGTACTCCTTT	294
Chr 1	19802665	atggaatggaaagttctggagtca	tacccttttcgaaaatcctggaga	154
Chr 1	19850955	AGCTGAACGAGTTGTATGAATTGC	GGAGTCACTTCTTGCACAGTAAAC	240
Chr 1	19852657	acataaatcccgagtcatgatcaga	tataggctgatacttgggttggtg	276
Chr 1	19854294	ccattttgccccttcacactaaaa	tgtttggctcagtaagatcacaac	142
Chr 1	19860694	gctaaatcacttcctggggactta	tagggtctaaatagcaggtctgga	297
Chr 1	19936619	acgttcatagggacggtactattg	ataggctgatacttaggttggtgg	199
Chr 1	19998108	AATCCCAACTTCTCAATTGCACTG	agagtaaggtctgttcgCATGATT	296
Chr 1	19998889	CTCTGTGCCTTTTATGTTGCTTGA	TCAAGGAGAAGAGGTTAGGAAAGC	168
Chr 1	20066248	cctcatgttcctcctctgtcttag	accgagtcttcaaggaatatctgg	86
Chr 1	20068428	tgcctatgaatgattccttccagt	gtattggtttgtgtggttcaggag	174
Chr 1	20075486	TTGATAGGTACAGCTCGCATTCTT	AGCCATGTGACCTACTTAGATGTG	94
Chr 1	20102157	tgtgattctactaAGCCAAACAGC	ttgggGTATTGCttaatgtgtgtg	293
Chr 1	20127008	CTATGAAATTGTACTCCCTCCCGC	GCAAAAGGGAGGCTTTATGTCTTT	103
Chr 1	20145822	GGAAAAGGTGTACAAAGGTTAGCC	CTTATTGTCCACGAATGAGGGTTG	265
Chr 1	20185262	AGATCCACCAAACTTCAGCAATTG	acattccactgtgttgacatca	240
Chr 1	20192424	CCAAGAGATCGCTGCTGAATTTAG	GCATACCATACTTCCCAAATGAGC	254
Chr 1	20197576	TGGAATTAtacctggtgtgcaaga	TTCAAAAGTAAGGTTCACTGCTGC	175
Chr 1	20249019	tccaagtcacgagaaggtaaagtt	attctaagtgattaggggtggagc	288
Chr 1	20260717	tagaatagtgcaagtggatcctgg	ggtggtccaagaaagaattactca	201
Chr 1	20280902	GACACCTCATACATTCGCTCAGA	ttAAGCTTGGGAgggaagtatttc	252
Chr 1	20301268	caacaaactcccacttgcactaat	TAACtgagctgatccattcaccaa	122
Chr 1	20335798	gctttgtgaaatgagtactccacc	agggtgatacgtacattttgggaa	162
Chr 1	20336348	acaggatcaagtatgtgaaaagggt	tgatgtgtctgttgggttttatgc	181
Chr 1	20337376	gtcactctgcgctttacttctttt	CAGACTCCTTAGACTTGGCAGATT	283
Chr 1	20356414	ACATCAGAACACAACAGAGTTGAC	ATAGAAGGCCCATTGGTTCAGATT	191
Chr 1	20358684	AAGTACTCTCCTTTCTTCCATGGG	GGTTCCCTACAGCTTCTTCAGTAA	189
Chr 1	20362801	CTTGCAATCTCTTATCTGTCAGCA	TAGACTCCACTAATCACCCTAGCA	130
Chr 1	20374168	CGATCAGGTGTACTTGGATTCG	CTGGTTTTGTGAGTGGTGGTATTG	184
Chr 1	20424719	attaaagctAGAGGGAAAGTGGGG	GACCAAGAAAGTGAAAGAAGCCAG	236
Chr 1	20498614	aaactcatatccacccctgaatgt	tgaccagaatccacttgcactatt	220
Chr 1	20522406	tgctccacccctaatcacttaaaa	aaacttacctccccagaaattcga	220
Chr 1	20536312	tgcatcctttaactccatcttcca	AAGGATCTTCTTGACTTCGTCCAT	234
Chr 1	20551307	ccactctctcttcctcttcttcac	aggccgaatgtccttctctttaat	140
Chr 1	20555268	TCCAGATACGACTAGACATTGAACA	ATCTACAAGCCCCGTTTCAAGTAA	255
Chr 1	20611982	ATAAACCCCTAAGCTGGCATTACA	AGACTTAAGATCTCCTGCACATGT	229
Chr 1	20623579	CGTGTAGGTGGAGTAAGTGAAGAA	CGAGAATGATGCTTGATGTGTTCA	190
Chr 1	20650370	cactcaatacaacatgataccatcc	caagggctagatatctgaacggaa	262
Chr 1	20651063	gtggatttgggcctcactttt	tggaatctatagcttctatctggcg	290
Chr 1	20690309	GCTTGGATTACACTTTGAACTGCT	agtgtttaaaggggcaaaatggtc	271
Chr 1	20711765	ccaaatctaacttgttgcaggagt	ctcacacaggcacacagatttg	237
Chr 1	20779956	TCAAAGCTTGTAGATCCTCTCCAG	GGAGAGTGTTTGTTTGCGTATGTT	265
Chr 1	20785004	AACACTTTCCCACCCTTCAAAatc	GATCGAGAAGAGGAAGAAGGTTGA	194
Chr 1	20808873	CTGAATTAGCCTAAGACTGGTGGA	AGGGCCACTAATTTCATGTCATCT	231
Chr 1	20812552	AATCGTCCTTCCATTGCATACTCT	AACCAGCAATGTTCTTCTAGATGC	267
Chr 1	20812935	TCCTTTTCTCGTTATCTGGCCAAT	ATATTATTCCCCGCAAGCCTTGTT	300
Chr 1	20824571	tctatcccagagtgcattgatgtc	AGGGGTCAGAGGTAAATACAAAGG	205
Chr 1	20923140	ACTAACTTCCCAATATCCTCAGCA	ACTGGTGGCGATTCTTAATGAGTA	265
Chr 1	20937578	actCACATCTAGCACATTCGTACA	gCGGCTTATGGGTAAAAGAGATTC	250
Chr 1	20945155	TTTTAAGGAGAAGAGTAGGGGTTC	TTAGGTCAGATAATGCTCCCGAAA	217
Chr 1	20970896	ctccatgcatccgatactggtaaa	acactggatttagactgacatggt	114
Chr 1	21009333	CACTCCCTTCATTCACCTCTTACA	TGAGAATTCAGGAAATGGGTACGT	271
Chr 1	21050580	aaagagagagggtttagttcagct	aaaaccaagtgaggcccattaga	239
Chr 1	21053813	TAGATCGATGCGCCCATTAACTAA	CTTTGGCCGACTCAAGTTAGAATT	255
Chr 1	21104123	GCTTGGACCTGAATTGACATTTGA	GGACCAAACAGAACTTTTAGGTGG	259
Chr 1	21112746	gaattcctgATATCGTGTTTGgca	TTATTAAgggtgcgtttggaaagc	291
Chr 1	21116501	TGCAATACGGACCACTATCAGAAA	AAGTTATGATCCAGGAGCTTGAGG	297
Chr 1	21123362	CCACTATGAGAAGGAGGACAAGTC	GATTGGCATTTAGGTTACTCGCTC	223
Chr 1	21124014	GCACACTCGGATCAaataagtcac	CTTGGAGGGTTTCAGTCTTTCAAC	265
Chr 1	21160583	ATCCCATCTTTCCCGACAATATGT	TGGCCATTATGAGTgaggttatgt	276
Chr 1	21165683	AAGTCAATTTCCCACACAATGACC	TCATGGTGTTGAAAGCTAAGGGTA	299
Chr 1	21171621	cttatctattgacaatgggatggtc	ttacctccccagaaatttcgagtt	234
Chr 1	21187113	TCTTGACAAGGTAAAGTGCAGCTA	CATGAGGCTCCATTATAGTCCACA	276
Chr 1	21189310	TATTGAAAGAGCTACGGTGATGAC	gccaaacatgaACTTAGCTTCTCA	185
Chr 1	21194154	atactatcttacctcgttccgtgc	TTTTGAacgttatggtttagggcc	86
Chr 1	21227464	TGGACTTTCAGCTCTCGATGTTTA	CAAATCCATCTCACAAAACCAGCT	167
Chr 1	21228111	ACACCAAATCAAAGCTCGGTTAAG	GGAAACTCAGTCAAGATCTCCTCC	191
Chr 1	21345859	CTCTAGTTTTCTTCCTTCTTGCGC	CCTCATCAACAAGTATGGAAGAGC	274
Chr 1	21385200	GGAGGACACTACTACAACCCATG	ccaagctcgaagggtatcattaac	280
Chr 1	21422602	TAACAGCCCTAGGATtttggagag	atgttattttagtgtggaggggca	240
Chr 1	21437952	ataaactcgcacctgttgatgatg	gTTCATGGGCttgtaattctgctt	282
Chr 1	21441767	atatgttcagcactcccactcaat	ttggactagaccgatattggaaca	243
Chr 1	21443467	agaaagtggacacagaagacaact	acaggatcaagtatgtgaaaagggt	279
Chr 1	21521337	agggaccgatattgaactttgact	catcctttgcttactattcgccag	278
Chr 1	21525244	CATTTCTGCAAGCTAAGTTCTCCC	GTACGGTTGACACATGTTGCTTTA	182
Chr 1	21528475	CCCTTTCTCTTAGGTGAATTTGCC	CCCCACCCCTTATCCTTCTTATTT	240
Chr 1	21538524	agagagagaagagagatcaGGCTT	TTGTGAGATAGGAAGTGAGAAGGC	181
Chr 1	21571066	AGTCTCATTCCATTTCCAGAAGCT	ATTCCCCATATTCCTAGTCGTTGG	271
Chr 1	21577172	TCATATTTTCTTCGTTTCGGTGGC	CCCTACTATCTTCGAGACCCAAAA	229
Chr 1	21592241	ACCGAGTATACACAGAATCAACCT	CTCTGTTTGCTGACATGGAGTTTT	256
Chr 1	21594788	GGGCCAACTATGCTCATTCTTAAG	CCATCAGGGGTTTGCAATAAACTT	174
Chr 1	21636710	aagaagtttaggacactggggttt	gtacaaatgggacgatgaaacctg	203
Chr 1	21639705	cctatcgctgattatcatgtcaatc	CAttcattgttgggttttgtgcc	281
Chr 1	21651834	gggattagattaccgttacaccct	ggttaaagtaaagctcaggttggg	215
Chr 1	21659432	TCAATCTTAGGGGTGTTTTGGTCA	aaggtTCGGTGACTGTAGAAAACT	155
Chr 1	21670473	GGTTGTTGGAGATAAGAAACCTGC	ACTTGCATGAATACAACGAAGCTC	230
Chr 1	21741420	aTAGGAATATAGGGGCGGCCATAT	CGGGCCGTttcctagttaataaat	201
Chr 1	21836901	catattacaaaagactcgggatccc	tgcttttcttactgagtctgtcga	259
Chr 1	21843029	attcaacccgtccagatacttctc	atgcaaagtattacaatgaggcgg	182
Chr 1	21852344	TTGGTTCTCCCTCGACTTCTttac	GTGCTCTGTCCGACTTTAAGTAGA	213
Chr 1	21888591	GCGGTGTTAATtgaggaagaagag	GAGAATGGCTAAAGGGGTAGGAAA	177
Chr 1	21909472	TACTCCCTTTCATTCCCTTCACTG	TGTTCCTTCTTATTGTGCCCTGAT	230
Chr 1	21911838	TTTAGGCTGCTCTCTCATGTTCAG	TATGTGAGGCTATTCGTACGGATG	262
Chr 1	21912823	ACCACAGAACATGATGCTAAAAGG	ATGTATGGGTGAATATGCATTGCC	196
Chr 1	21946021	TCACGACCGAGAAACAAGG	aagccatggtaattgatttgctcg	294
Chr 1	21962528	ATAAGTGATATGACGATGGGACCA	AAGAAACAATCAAGGGTTCCCAAC	274
Chr 1	21972617	tctatttagactctcccctacggt	ttcgatcaagattggaattcagcg	141
Chr 1	21997361	ctctagcccttgattcctttctgt	gcctctctcttctcttttcctctc	232
Chr 1	22054157	agtatgtgaaaggggtttggatga	AAATGgagggacaaagagatggag	204
Chr 1	22096999	TTCTCGCTGAAACTTGTGTCTAAC	CCTCCTCTACTTCCAAACTCTagg	292
Chr 1	22127825	CAACCACAAATCAACCATGTCA	CACAAGCTAACTCTTTATAACCGGT	263
Chr 1	22135901	TGTTCAAAACTGCTGATTTACCGG	CCGTATTATAAGATGCTGCAACgt	239
Chr 1	22136003	GAATGAAATATGGTCGCCCTCATG	GGTTATCCTAACTAATGCGAGTCT	269
Chr 1	22144095	GGGACAAAGGAGGAGTGGATAC	TGAGATTGAAGCACTTACCTCCAT	297
Chr 1	22144342	TGATTCAACGGCCATATGAGATGA	CCCACTACCCACTTCATGTAAAAC	216
Chr 1	22176290	ATTAATGGGAGCAGTCTTTGAGGT	GACATTCTTGAGATGATGCATGCA	227
Chr 1	22176544	TGCATGCATCATCTCAAGAATGTC	CCATTCCAGGTAAAAGAACACGAG	227
Chr 1	22177918	tgagagagagagagagatcgaTGA	ACCATGACCCATCCTTCAACATTA	233
Chr 1	22217500	AGTATACCCTCTCTTTTGGCGTTT	ttctctgctactcccggatacag	207
Chr 1	22257953	TGAATTAAGGGACAACAcgttacg	tgtctagttgtttcctgtccatttg	212
Chr 1	22279876	GAGCATCCCTAAATTAGTTCTTGAG	gaCTTTCAAGATTTCCGTGTACTGT	287
Chr 1	22288539	ttcccaaaatgtacgtatcaccct	tggaagggaccgatattgaacttt	201
Chr 1	22297881	gctcgcatgcctatttatgtctac	CATcgggtaagacagtagttagca	286
Chr 1	22304864	AGTCTAAATGCTTTGTCCCTCACT	ttacatgttaggggattgtcagga	278
Chr 1	22312225	ttttaagtgGCCAGATTGTGTGAC	TCCTCATCTAAAGTAGGCCCAGTA	222
Chr 1	22381385	AGAGTTAACAAAAGCCAAGCCATC	CAAACCAATTCCACCGTACTTTCT	226
Chr 1	22383003	GGTATAGTGCTTCATAGGCCTTCA	ATGTTTTGCCAGGTCATCAATCAC	241
Chr 1	22437262	tcaaggaagaagagagagagggag	aaaagtgaggcccaaatccacatt	251
Chr 1	22439380	agagcgttctatatgactgagagtg	atgggcatatataaccgagcttcc	122
Chr 1	22444859	ccactcaattgcactaccatgttt	ataagtgctatgtcctttcctggg	290
Chr 1	22446220	AAGTCAGTTATCCAAGCAATCCCT	GTAGTACCTGGCTGCTAAGATCTT	286
Chr 1	22453059	TGAGTCAATAGTGCCACTTGTGAT	AAGTGTGTGATTTAAGGTGCATGG	205
Chr 1	22457467	TGGAGAACACAATAAGACTTGAGC	TAATAGAGAGAACCAAAGCCACCC	227
Chr 1	22464349	AGCCAAGTAAGTTTTCAGATTGCC	TACCATTACAGCAGTGAGAGCATT	176
Chr 1	22467416	TCTCTCCCCTAAGTGAATTTGACG	TCAGAGCTGGTATGAATTGATCCC	154
Chr 1	22471594	AAGAAGGACAGGAGGTAGTAGTGA	GCTCTTTTGAAGTCCTTGCATCTT	221
Chr 1	22492956	GGCTAGCACAAAGGGAAAAGTTAT	ggGCTTAACATTTtctccaaca	292
Chr 1	22509417	ttgacgggtgtaaacggtaaattg	gggaccatggatctatatgctgag	264
Chr 1	22532970	ATCCGGTTCTAGTGACATCATGAG	TCAAATATGTGACGTCCTAGGCAA	230
Chr 1	22571757	AACTGCTTCCTTTTCTCCatgt	TAGGCGCTTGTCTCTATGAAGTTT	299
Chr 1	22576708	tcactactTAAGATTCCACGTACGT	TCAACACAACTAGCTAGCGTCtaa	161
Chr 1	22600736	tatttatgttagcgctcccactca	caccttggaaaagtgttatgtcct	299
Chr 1	22603967	AGTATGGTGTGTACTTGAGAtgct	TTTCTTAGCCCATGATCCAAGTCA	234
Chr 1	22605424	ttgatgtgtgtgggcaatactcta	agtgaggcccatttcccttatatg	251
Chr 1	22606104	tgaccaatgaccctctaatagctG	agggtgatacgtacattttgggaa	245
Chr 1	22624824	GATGGTTGTACAAACTCAAAGGGG	GGATGTTGTGTATTAACCTGCTCG	131
Chr 1	22677233	gttctcacccctcaacgtattttg	ctcaggagtgctattcatgttctt	267
Chr 1	22686404	TTATGGATGACGATGAGCTTCAGG	cctaacaccTAGCAGCAAAACAAA	282
Chr 1	22710937	TTCCCTTCTAATTCTGTCTCTGGC	ACTGGTTTCAAAAGGTGCATAGTG	241
Chr 1	22722674	GAAACCCCATAGCCGAACCTATAG	CTTTATGAGTTCCACTAAGCAAAGG	272
Chr 1	22724821	CATCACATCGAAGTCTATAGCCCA	AGTAAGCAGATGAGTGAGTTGGAG	174
Chr 1	22735291	tgtcaaacGCTAGGATCTTGatct	CTATGCCGCTATTTTCAGACCTTG	168
Chr 1	22738060	CAAGACCCTAACCCCAATCCATAT	GTCTGAGTCCGAGTCCAAGTTTA	217
Chr 1	22752815	TAACTTAACCGGAGCTGGAAATCA	ATGTATTAAGGTTCCTGGCTTcca	134
Chr 1	22760969	gacctagacccagactcgagac	CCGgatttgagtttgggtcc	209
Chr 1	22777697	TAGGGTGCATGTCAGATCTaagtg	AACGAAAGAGATCTGATTTTGGCC	127
Chr 1	22792638	ACATGTCATAGTTTCAGGCTAGAGT	TAAATTGGCATTACACGACACGAC	112
Chr 1	22795726	GAGAACTATGTCATGCGCTACCTA	CTACAGCCGATTTCCCTACATCAC	159
Chr 1	22817330	CCATTGTGGCATTGTTGAATTTGG	TAAAGCTGAGAGAGAGAAACCGTG	245
Chr 1	22825847	AAAGCTGGTGGAAATTCTTTTGGG	CCATCATTGTTGCCATGTGAATTAG	291
Chr 1	22828172	CCTAAATATCCCAAAGGCCAGTCC	TCTTAAGTGGATGTATGTGCTGGA	298
Chr 1	22834453	TTTTAGAATCTCAGAGCTGGGCAA	TCCCCATTTACACAATCTAACCCC	202
Chr 1	22836331	GGAGTGCTGAAGTTTAGTGGATTG	AGCACGTCTTAGCATACTTACACA	282
Chr 1	22841592	CTAAGTCGCAGTTTGTCAATCCAT	GATAGTGACTTTTCTGGCGACG	143
Chr 1	22872719	tattctgcctgttctgttttgctg	tattggaatggatcggttcggtta	266
Chr 1	22880977	acatgaaacacttgagcctccTAT	CACATTCTGAACTTCCgacttgac	166
Chr 1	22881785	gttgtacttccagctgaactttcc	ccaaagaaaacacgatctgctaca	254
Chr 1	22899357	AAAATCTACAGCAAGCACTTCTCG	CAGCTTGAGAGGGAGAGAGATTAC	101
Chr 1	22936956	cGTTTGGGAGTGAGCTGGTAG	aaattggGTTTTCATGGTGTCGAG	263
Chr 1	22958028	GAGTTTATCACAAAGCAgttcactc	TGACAAAACAATGCGCAAAAGg	117
Chr 1	22970484	TACTCATCTCATCGACGTTCACTC	ACCGACTTTGAAAGGACAGTGATA	233
Chr 1	22974106	CGAATAAGCCTCTCTGTCCATGTA	GCCTCTCATTCTTTAGTCTGCaac	300
Chr 1	22980820	CTGTGATATTTGGACGGAGGTGTA	GATTAGTGATGGCATGCATGTGAA	158
Chr 1	22986920	CAcgttctctttctctcttcttct	tccaaattaaactaagcggccT	300
Chr 1	22999174	gttgatgagatggtgattgcTCTG	caactacttttgcgttagtcagga	212
Chr 1	22999920	tggaagggaccgatattgaacttt	ttaaagaggggtcgagaattctgg	226
Chr 1	23033102	ttctctgctactcccggatacag	gtagtgcgtattttgcctagtagc	273
Chr 1	23050423	tcttccagTTCTAAGCACTTTCca	tgcccaacAGCTTATAATgcaatc	287
Chr 1	23055899	TGGTATTGTGGTCGAgtgtattga	gtttggtacgtcgcattgtattgt	173
Chr 1	23057560	ATCTCCTTGCTGTTAAGTGTCACT	CTCCAAGATCCCTTTGCTTTTACA	296
Chr 1	23075416	TTGTTGGCCCAATCTAACTCAATC	caCGCGTGGTAAACTTGAATATCA	243
Chr 1	23075565	TATTCAAGTTTACCACGCGtgttc	cggttgtgttcgttatgcttacaa	107
Chr 1	23081234	ATCTCGAGGGTCtctttcacaaaa	attccactgtgctgacaactctat	257
Chr 1	23082130	ggcaaagtttaccagtatcggatg	actcttgagatcgaacctaaccat	170
Chr 1	23089899	TGAGTCCAGCCCATTTCATTAtga	ggacagatgtaaaacaggccaaaa	288
Chr 1	23145926	TAACCTCTTTTctctcccctctct	aaaacagaaCACGAACTCACCTTC	247
Chr 1	23175120	GCTAGGTAAATCTCGATCCCTTGT	ctcAGTCCCAAAACTCAAATTCGA	268
Chr 1	23183545	GGCAGCTAACCAATCAATGATGTA	CGACCAAAATAGCATCAACTCGAA	207
Chr 1	23209914	ccaaagcatgaaactcctgaaact	aaaatgtcgtcttaggtgaactgc	267
Chr 1	23212374	ggcccaaaagagaggaatttaacc	tctaatgatctgatggctcccttg	285
Chr 1	23233957	CAAGCTGCCGAATAAGTATCCAAG	TAGTGGAGGTCTTGCAATGTTGTA	160
Chr 1	23252463	cttgatcctgtttattgtgctgtca	agtcaaagttcaatatcggtccct	226
Chr 1	23273123	TACGTCACAAagctaccaacacta	GCCTTtcttttacctacacatgca	295
Chr 1	23322029	ACAACTGTCTTAGCTAGTAGTGC	AAAATATGGGTCTGAGGCCTTCTT	202
Chr 1	23329523	GCTAGCTTTAACACCATCTCTCCT	GGACACGAATGATAACAAAGAGCa	293
Chr 1	23342770	ACACATTTGACAGACCTCTTTCCT	CTACTCGATTCTGGTTGCCTAAGA	213
Chr 1	23347252	CATCGATGTAGCGTTAAACACA	cgtggataaaattaggacttaacgagg	267
Chr 1	23354120	GAGGAGTTTGTGTTTTGGGGAAAA	GCCTTGTTTATGCATCCACTTCTA	291
Chr 1	23354691	actagcgctacaaccactttagaa	GTGGAGAGAAAATACTAACACATCC	129
Chr 1	23357233	TGAAGCTTGTTCAAGAATGTAGAGC	CTTGCTGTTGTTAGTTGTGCTTTG	300
Chr 1	23383116	ACgaggttagagagagagagagag	AACTCAATCACTGCTCTGGTACTT	129
Chr 1	23387129	TAGTTTGGCCTTTACCGTCATTTG	ACGGCAGGTTGTCTAGATTTCTAA	140
Chr 1	23406442	AGGTGCACAAACAATACACTCA	TGAGTGGTGTTGGAATGATATCGT	187
Chr 1	23408529	CAGTACACGAATCAGTCCCACTTA	TCAATGGTCCTAGAAGCAACATGA	109
Chr 1	23410692	TCTCAAGATTCACTGCTAACACCA	ACAAAGTTCTCAAGACTCCAGTGA	261
Chr 1	23427725	ATCAGATTGAGATGGCAAAGGAGT	GGTGTTGTTAGTTTCAAGTGTCGA	254
Chr 1	23453127	GCTCTTTCTCGTGTCCATTGAATC	ATGAGTTGCACTGTTGAAAGATCC	176
Chr 1	23456091	TCTCTTGTGCAGATTGAAACCATG	AGACAACTTCGATTCCAAGAGTGA	298
Chr 1	23469865	TATTGCTACACTTCACACACCCAA	GGAAGTAGTGTAGTCGTGTAGTAGT	146
Chr 1	23472881	TTCCCGAATGTTGTTCTTTGACAG	GAACAACTAGCCATCCAAAACTCC	172
Chr 1	23489470	GGTTGATATTGTGAGCTAGGTCCT	AGCGAAAGTGACATCTGGATTTTC	264
Chr 1	23533339	ctgtcttgcgccactatagatttg	ttccttcgagcttggttgaataga	285
Chr 1	23624154	AGAGGATATGGAATCTTGACGTGG	AAGGGCAAGTGAACAAGCTTATTC	135
Chr 1	23627326	TGTTGAGATCGAATTAGGATGCTC	tatttaggCCACAACACGACTTTG	276
Chr 1	23627598	CAAAGTCGTGTTGTGGcctaaata	GAATGGAGTGGTTGTGGTGAAATG	172
Chr 1	23637185	ATTGGGGTGCTCAGGATCAATTAC	TTGGCAGTCCTTTGAAGATTGTTG	300
Chr 1	23638339	GCTCCTTCCATCTTATTCATGTCC	TCCCTAAGTAGCAGGTTGAACAAA	284
Chr 1	23642469	GCAGCAACAAGGAATGGAAGAATT	TCACTAATCACTCCAATGGTCCAG	265
Chr 1	23642763	CTGGACCATTGGAGTGATTAGTGA	gtCACTAATAATGGCCACAATAGGT	257
Chr 1	23652903	CATTGAGGCATTCTGTGATGTTGA	TTTGTACGAGCATAAAGGACTGGA	288
Chr 1	23663000	ATGTAATGTCTCCGACCAACAAGA	AGAGGAATGCTTAGTTGCCAAGTA	238
Chr 1	23681843	GAGAAGGATTGTTGAAAGTTCGCA	AACACTAGCTCACCTGATCAACTT	88
Chr 1	23698189	aggtggaaAGTAGTGTCTCATAACT	aaagcatgaattttgagggatggg	246
Chr 1	23707931	actaagttgcaatatcggtccagt	cagtatcgtcaacacagtggaatg	190
Chr 1	23755095	GCTTCAGATAACAAAGAGCTGCAA	aGCCAAATCCCAATCCAAATCATC	191
Chr 1	23755590	GATGAGCATATTAGGAGGGAGGTG	TGTATCTACCTATCCACACCTTGC	204
Chr 1	23757210	CATCGACGCATATAAGCACCAAAA	CTAGGAATTGGCCCATACAAAACC	286
Chr 1	23759432	GCACATTGAGTTAGTTGGTTTGGA	ACGTTCTGTATTGGAGATGgtctt	296
Chr 1	23770763	agatccttcagaaccttccacttc	ttaagacttcaccaacaggctctt	206
Chr 1	23781948	CCGGCGGTAATAGAAAGAACATTG	GACCCACACCGTTAAGTTAATTGG	300
Chr 1	23790026	ACAACATACGGTATCATAGCCAGT	TCATAGTTTCAGCTTTCTCCACCA	196
Chr 1	23853395	GGCATTCGATCACATGAACCATTA	TGCTATCATACCAACGTACACCAA	296
Chr 1	23853750	TTGGTGTACGTTGGTATGATAGCA	TGTTGCTATAGGTCACCATGTTGT	190
Chr 1	23858504	CCTTCTGTCTTTTGCTCACCATTT	GGAGAGAACCAAGTTTGTACAACG	257
Chr 1	23900209	TGACATCACACATCGTATCACTGA	TTCGCTGGGTACTTACATTCTTCA	206
Chr 1	23947414	AACTtttccttgcccttacctaca	GTGATACATTGGTGCCAtgttgtg	297
Chr 1	23949186	cacatgcactacgtACTTGattgt	TGTGAATGTGACATAGGGCATCC	264
Chr 1	23951632	AGACTGAGAAATCCTTACCCCAAC	CATCAAGATCTCACTTCAGTTGGC	187
Chr 1	23982338	CATTGTTGGTGTTGGTTAGAGgtc	CGCCCCGCTAGATTAGATACTTAg	211
Chr 1	24012442	ctaacgcccagtaagaagagctat	gtctgatcaacatgagtgggagta	271
Chr 1	24040264	actggaccgatattgcaacttagt	tatcacccttacccaaaagtaggc	184
Chr 1	24048972	CGTGTCACTATAGGCcatcatttt	TTTCCATccttatcagttcgcaag	269
Chr 1	24049149	CGTGTCACTATAGGCcatcatttt	TTTCCATccttatcagttcgcaag	269
Chr 1	24070197	ataattaggcacgctacccaagat	ctaccagtgttgtGTTGTTGAgac	249
Chr 1	24115158	ttagttcctagtttaagtccccgg	atgcccgctaaacatgtaatctac	192
Chr 1	24257198	ACAATGAGAGAGGGCGCATATAAT	CTCTCCTTCTTGTACCCAAAGCTA	139
Chr 1	24283583	GCAAAATGGAAAGACTTACAGCCT	GTTTCCTCTGTTGTAGTTTGAGCC	164
Chr 1	24302318	GATATGGTGGGCGTTGTAAGGATC	CTCACGTGTCTAATGCGGGTC	287
Chr 1	24382165	catggaacgagggctttatgtttt	TAAAGTGATTCCGATTCCGTTTCC	229
Chr 1	24461667	AGTTGTTAGTAATGGCGTCAATGG	caAACCCTGCACTAAGTCCAATTT	239
Chr 1	24461872	TCTTGTACCACCTCACAGTTTCTT	ATTCTTATCATCAAGTCCCACGtg	298
Chr 1	24462739	gtggTCCATTTGCAATTTCTACTTC	ATGAACCACACCCTACCATAACAA	245
Chr 1	24517562	ctctagcccttgattcctttctgt	tggcatctcaatcatagtgtggaa	138
Chr 1	24518583	accatttatctctgtttagccaagc	tggaagggaccgatattgaacttt	260
Chr 1	24560612	gttgaattgCCTGCTAGTGTTTCT	tctaaagcatcaaatccacccAGA	267
Chr 1	24615514	ACTTGAATCTCCATACGTGTGTGA	GGAAGAGAGTGAAAGCCATGTTTG	206
Chr 1	24655568	gcttgttgttttaatgggaccAATC	ACAATCCAATGATGCTCCGaatag	207
Chr 1	24723785	gatAATCcccttgaagtgtccgg	catggaccagaagagaagagcatc	213
Chr 1	24742247	gcaatttcgcatcgtttaatctcg	cgagagtcaaagcatcatccattg	255
Chr 1	24807936	attcagcacactacactcctttct	ggaagcccaacatataggaagtagg	276
Chr 1	24841834	caactatccagctaaccttgttgc	attaaacacataggctcacacagg	255
Chr 1	24853116	TAACTTTCGATGATGAAGACGCTG	ccaatagtgaggggtagacgaatt	254
Chr 1	24900606	ggcagtgggatcatcatatgtcaa	tcgttgcctaattccttctatcgt	275
Chr 1	24941862	AGTAATGTCTGCGCCCTTAAGTAA	GTCGGATCGCATAACTTTAACTCG	240
Chr 1	25004206	aaaccccaatgtcctaagcttctt	cgagcttcatctttatcttggacg	233
Chr 1	25059585	gacatgcctggaaatctgaatcag	cgtgagcaggtatcaatcAAATCC	155
Chr 1	25071201	CGAGAGAGACGAGAAGAAATGGAG	GTTTTCAACAGTCGGGTACAAGAG	235
Chr 1	25080703	cggccacttttgtattgttttacc	tctttcttcacgatcttcctcact	292
Chr 1	25146673	tcctcgttgaatccactcttacaa	cgctaagtgttttaaggggcaaat	209
Chr 1	25152871	tcagagccatggtaattgatttgc	gaggtttctcggcggAATG	299
Chr 1	25157688	AAGTCCTTCCAATAATCCGTCCTC	gttaatggatcgtcagcaataccg	213
Chr 1	25215371	tccggagcatacaaacttggtaag	caagaggccattcacttataagcg	222
Chr 1	25258591	CAAAGTTGAATGTTACGTGCATGC	TACGGCCAAACAGTAAACCAAATC	261
Chr 1	25268350	cttcctgcgccgtgatttctc	aaattggatgaactgtacggatgg	90
Chr 1	25270842	gcattaactcgcacctattgttga	aggaggtctcattgcaatcagatt	225
Chr 1	25297720	gggctgttaggtttgtttatgctt	aaccttccagagcacctattcaat	224
Chr 1	25302435	aatgcgaaacaatggtagaagctc	ccaaggtttccaacgaactgatac	201
Chr 1	25324692	AGTGTTGGAGTGCTTGGTACTATT	gagaaggtAGCTAGAGATCGTTGG	292
Chr 1	25326798	TCGAGTTAGGTGATCAATGGGTAT	gcaGACCAACTTCTTTCAACATCA	283
Chr 1	25452739	CCACCTCACTCATGGGATCATTAT	GGGAAAGTGTTAGTAGAAGGCTCA	172
Chr 1	25454095	TACTCAATCCGTAATCCTTCACCG	AGCTGACTTGAATCGAATAGGACA	263
Chr 1	25467631	TGTGGAGGAGTTGAATAATAGGCA	TTAGGTTTCTGAGGTTGGATGCTT	108
Chr 1	25488298	ggtaagtcctcTGTAATACCCTGG	aCACAcatgaaaagacaacacagg	266
Chr 1	25502334	tctctcgttacaatgcgcataaac	ttaccagctcaatccctacaactc	146
Chr 1	25504348	GGACGAACTGcatcttttcttctt	GAATGTTTATTTTCTTTCGGCCGC	151
Chr 1	25520348	agacgaataccaaatctagagggc	ggctcaacactcaattcgaaatga	194
Chr 1	25545913	CGAAGCTGTCTCCATACCTCTTTA	CGCGGTCGTATGAAGAATTTACAT	218
Chr 1	25555982	gcTTCTAATTTATGAGCACGTGATC	GCTTTGTACATGCTGCGACAA	225
Chr 1	25559867	ttccgttcagatatctagcccttg	tggctctcattcacacttaactttg	288
Chr 1	25593097	GATTACTCACTCCTAGATGCCTCG	CTAGGGATCTCAAGCTCAACAACT	152
Chr 1	25607851	CCCGAACCAAATTTCCAATCTTGA	tgtatgttGATGTGTGAGGCTTAC	129
Chr 1	25618403	TTGGGTCCTCTTTTCTTTCCTGTT	TCATCCAAATCAAGTTATAGGGCTC	293
Chr 1	25618549	TTGGGTCCTCTTTTCTTTCCTGTT	TCATCCAAATCAAGTTATAGGGCTC	293
Chr 1	25648074	CCCTGTGATagtggtaatagcctac	TATTCTCCCGGGATTTCTACACAC	279
Chr 1	25726710	GAGACTAGGAGAGGgagagtgtg	CTCCGTGTCAATTGGCTAAATCC	287
Chr 1	25732534	ggctagagatctgaatggaaggag	GTACTCCTAATCATCCATCCGTCC	260
Chr 1	25734576	ggtcccactcaattgtactaccat	tggcaaagtttaccagtatcgaatg	265
Chr 1	25737584	GatgcccaagttgacattccTAAC	GAAGGCACCCAGATTGTTAGATTG	207
Chr 1	25741468	GGTTCCCTTAGTGTTGTTCGAAAG	CATTACCCGCTTATTACCCACCTA	130
Chr 1	25743314	AGGTCTTAACACTGTATCCTGCAA	CCAGCAGGTCAATATTCTTTGC	295
Chr 1	25749309	ATGATTGCAGGCTGGGAATTAAAG	GCTCAGGAATGTACCATGTGAAAA	299
Chr 1	25756436	GTGAAACTGCATTACCACCTTCTC	GAAGGTGCAGTTTCCGAATTGTTA	208
Chr 1	25772331	TGAGACTCAAAGTTGGTATGGCAA	tCAATGCATTACACCACACACAAC	174
Chr 1	25775809	TTTGGGTCTTGGAAATGCATAACC	ACCCTACCCTTAAACCATTACCAC	265
Chr 1	25820067	AAGAAGTTGGTCGGAGTCATCTAC	ATGGTGTGAGGCTTTTCAATGTG	196
Chr 1	25821482	ACTCGGAGGATTGAACTAAACGAA	TCACTCAGAGCAGGTATtcaatca	300
Chr 1	25821891	TAAAGAAAGTGGCAGGAGAGAGAC	CCGGAAAAGTTGTTAGAAAAGgca	185
Chr 1	25827786	acataaagcccttgttccatggta	gaaaagctcgcatcaagtttcaac	190
Chr 1	25834970	GGGTCGTGACTCTACAACTAAGG	TTTAATCCAAGCACTGCAATCCTG	118
Chr 1	25840204	GTGGAAATGAGAGGAGAGATGGAG	ATGTTTGGTAGGAAGGAAGGAGAG	260
Chr 1	25842419	GCAGaacagaaagagagagaggaa	CCGAAACTGAATGAATGGCTCTTT	205
Chr 1	25846445	CCACCTCTTGTTATCGAAATGTGT	TTTGTATAACTTACACGGCCCAGA	186
Chr 1	25850064	AGTCAGGCAGAGAAATAGAAGCAA	CGTGTCGTGTAATTGGTTCTTGAA	238
Chr 1	25850564	TGGAATATGAACAGTGTGTGGAGT	CCCTATTTCCGTACATGTTGCCTA	237
Chr 1	25871631	tttgggcatgacactctatcactt	tcagtcctaagccctagttgaaac	199
Chr 1	25872107	gaccccaaaacttcttttcttcaca	ggtgcaaggcggaattaataagtt	232
Chr 1	25882951	ctgaacaggagctttggtagtagt	aagaaagaaggcaaactggaatcg	294
Chr 1	25887570	tctgaattctacacagccttcctc	gccctgggtggtcttctataaata	216
Chr 1	25890625	GATCCAGTCCCTAGAACCGAACTC	CACAACTCTAACCCCGACTTCAG	279
Chr 1	25891314	TTGGTCCAAAATATTACCCGAAGC	TTCATGATGGAGTTGGAAGCTGTA	275
Chr 1	25916559	gttgcgctcacacatctaattaca	ggtggcgcttatattggaaatgat	266
Chr 1	25924377	tgatggactCAAAACTGACAGCTT	gatttgagcccgattctctttcag	273
Chr 1	25939973	CTCCTAAGTCAGAAGCCAGATACC	CTAGGTCTGATCGTCTTGCACATA	237
Chr 1	25947460	TTTCATGCCTTGTGTTTCTGATGG	AGAAAGTACCCAGagttgattcca	282
Chr 1	25954286	gcactttcaaccctataaatgcca	gaagctcaaatgtataggcccatg	292
Chr 1	25971482	gaagaagagagagagagaagtggc	gtgaggcctaaatccatatagcca	193
Chr 1	26009611	gcataaaatcccaacaaactccca	ggaagtaatggtggaTTAAGCAGC	166
Chr 1	26062700	ggggttgaattgtgcaagttatga	ctaaatcacttcccggggactaaa	298
Chr 1	26118548	cactgcaTGTTCTTCGTATGTCAT	GAACCAACACTTcgagaaaagagg	235
Chr 1	26175722	ggctgaaatggagtGTTGTGTTTA	atgaaaatcccagccctagaatCC	141
Chr 1	26184965	AGGATTttcttcaacttctgcacg	TACGGGTTCAATCTCTTCATCTCC	295
Chr 1	26223207	TATAATCTGTGGGTTCCTGTGCTG	CAAATGGTTCGCTCTATCAAGTCC	251
Chr 1	26231140	acattcaggggtggatatgagttt	tcgaaatttcaggggaggtaagtt	251
Chr 1	26237462	ttcactttacctgagacgttagca	GTACTGAGAATGtgggtatggaca	181
Chr 1	26311759	GTGCGAGTACTCAACCTAAAATGG	cgaaactcttgctacagtggacta	143
Chr 1	26314449	GTATCAGTCCCTTTCCATCCCTTT	ACCATGCCTTCTACCCTGTTAATT	245
Chr 1	26348731	aaagagaaaaccatcctatgccct	tctctcaactttcactcaaccaca	293
Chr 1	26396150	caagtgggagtttgttgggtttta	gacggcacaataaacaggatcaag	194
Chr 1	26420467	gcccatgaagaaagatgtcAACAA	CAAATCGTGGTTATTGTCGTTCCT	193
Chr 1	26445968	TAAGAAGAGTCATtgtcagcacca	GTCATTGATCTTTCCGAGGAGCTA	273
Chr 1	26468508	atttggccccttaaaacacttagc	tagtatgattgactGGGAGcactg	191
Chr 1	26469058	tccaaaacactgatgaaatagggac	gttagtgcaagtgggagtttgttg	265
Chr 1	26506685	acattcaggggtggatatgagttt	tcgaatttctggggaggtaagttt	239
Chr 1	26537126	GTATCCCCATGCTCCTTCTAACAT	TAGCACCACACTTTCAGAAACATG	266
Chr 1	26537622	TGAAGGTGTGGTATTAACATTGCAC	TTCACGATTTGGCATTAGTGTGTC	109
Chr 1	26554677	gaagcctcgaaaaccaagaaagtt	tttgggcttcttcgaggttgatat	169
Chr 1	26572925	CAAACTGGGTTGCCAAATATTCAG	TTAGCCTATCCAAACACGCCATAT	257
Chr 1	26645407	TTATCCATTCTAACACCCCACCTC	AATGGAGATAGTGGCATAGATGGG	178
Chr 1	26661726	TGGGACtatgagactgaaaagtgg	cccatattgcaagcactagtgatg	249
Chr 1	26679374	GCTAGGGGTGATTTAACTGGAGAA	GTTTTCAACTGGATCTTTCTCTGTC	215
Chr 1	26757403	TTACAGTACCAACAAACACGCAAC	GAAACTTCTTCTCGTAATCTCTGAG	247
Chr 1	26776804	GAACCCCAAAGAAGAAACATGCAT	TGCATGCTTTACCAAACTCAAGAG	245
Chr 1	26783140	TCTAAAGACGTGCTCAATGGTGTA	GGCTACCATTGTCGTGATTGTATG	223
Chr 1	26786962	CCCTCTTCTCCAAATTGACCAAAC	CAAACGCACCCTAAAAGAcacaat	300
Chr 1	26798355	acaggatcaagtatgtgaaaagggt	TATCTTTGATCCACACTTGCACCT	290
Chr 1	26819966	GTCCTTGAGCACCACTAAACAAAA	AACACACGGAACCAACTTGATTTC	288
Chr 1	26822235	ataggaatgagaatgggaatgcga	TGAGCAAGGAAAGTGGATTGAGAt	286
Chr 1	26848269	ttcgacttattggaagctcggtta	tcaatgaactgagtcttacaagcag	81
Chr 1	26861848	gaacttggaattgcactctcagtc	gatttccatcgagcttaaccaaaca	263
Chr 1	26862069	tgtatcaccctgacccaaaagtag	ttccaacagtatacatcggaaggg	195
Chr 1	26901286	agaagaaaagaaaagggaagtggc	cggccacttttgtagggaatttaa	196
Chr 1	26909287	cttcccggggacttaaactagaaa	aggtctggaaggtttgaaagagtt	286
Chr 1	26910194	gagagctttgagtggatatgggat	GGGGcagtttatttagacattggg	292
Chr 1	26924230	ctttcaaaccttccagacctgttc	GGAGgaattttgttgctgtgtttg	241
Chr 1	26949892	AAATGGGTAGAGAGAGGACGAAAG	TTTCTCACGTTCAAACCATGTCAG	150
Chr 1	26952511	CAGTCTAGCATATCAACCTCCCAA	TTCAACTTCTCTCTTGCGATCCTT	288
Chr 1	26953042	cCTAGTATGCTGCTCCTCTACATC	TGTGGGAAGCTACAAACAGAAGAA	246
Chr 1	26955217	ATTACCATTGCACTGAGTTGAAGC	GCATAAAGACTACAAAGCCACCAG	296
Chr 1	26963835	gaaagaaaacagtGTCCAAGCGAA	AGATCAACCAGAATCTCCATCACC	300
Chr 1	27122696	atacggggtcaagtgttttaagga	accgagcttccaataagtagatca	271
Chr 1	27215360	GAGTGGTTCAATTTTCCCTTCCAG	TTCTATCTGACCACATATGCCACA	286
Chr 1	27222563	GGGTCTGCGATTCTTGTATAAACG	CGAATTCCAACCTAAGCGAGAATC	163
Chr 1	27222977	GCGTACGTTAAGTTTGTCATGCTA	agtataCGGAACACACCCTAAGTT	151
Chr 1	27285916	ATTGGCTGAGAAGATGAACCAGAT	GAATCAGGAAAACGATGCTCACAA	242
Chr 1	27363894	GAGATGTAAGCAAGGTTTTCTGTCA	GCCAACAAGCCCAACACTAAATTA	263
Chr 1	27369201	GACTTCAAGGAAAATGGGAATGACA	gtcaaacttcaagtaccactgacG	121
Chr 1	27370766	cgagaatgattgaattgaacgcatg	ccaaagtactaaatcgacatggtc	299
Chr 1	27411262	AACTATCCCTTGAAATCGTGaggt	GAACTGTGATTGTCAAGACGAAGC	271
Chr 1	27417056	ttcttagaggtGTTCATGGAAGCT	atgattagcgcttccactcaattg	94
Chr 1	27418061	acctactTTTCTCTGTCacacaact	acttgacttgctatgtgtgggtat	121
Chr 1	27418566	GAGAGGGAGGGTTAAGACGTATTG	ATCAATTGGGGTATGAgacgtctt	256
Chr 1	27435696	GGCAAGAACTCAATCACTAAGCTC	cggccactatagtCCAATTTatgc	259
Chr 1	27437731	GTTCTGGTAAAAGTTTGGCATTGC	CGCAAACTACACTGGAAAATAAGTC	232
Chr 1	27439687	aatggGTGAAGATTTTGATGCTGC	ATATAGGCCACAATGTTACAAGCG	223
Chr 1	27440314	ACGACATGTTATCCTTTGCTGG	AGTTTGTTACGATCATCCACTAGG	260
Chr 1	27447631	TGTTATTAATCCGACGAAAAGGGTG	GCTTCCGCTTCTATATTTCTTCTCT	262
Chr 1	27450990	GACTCGGAATGCCTCTCTTCTATT	ACTCCTCCTCCATTATTGAATCCG	297
Chr 1	27491785	ttcctagaaactctcccactacga	ccatggtttgcatgtttgttagct	300
Chr 1	27499244	ttcagttttcgcctttcctttacc	TCATTGTGCTGATAgtgggtgata	192
Chr 1	27503299	aagacacctcagacaaccagaatt	ATTGACTAATGATCCTGTGGCCTT	218
Chr 1	27506929	TTACCTTGAAgctccctctctttc	AAGCAAACCTAAACCTAAGAGCCA	221
Chr 1	27564140	GATCCCTATGCATAATTGAAAGACC	TATAGGAGGTGATCAAGCAAGTCG	208
Chr 1	27592653	TAATGATGTCGAGATGGAATGGCT	GACAAGGTTCATTAGCAGGACAAG	278
Chr 1	27616079	gcaagtggtacgtcaatcatagtg	ggtgcagcggaataatatgtcttc	149
Chr 1	27661758	atgcagtaattccctagctgacat	aatagacggtagggagttaagtgc	220
Chr 1	27726869	GTTGAAGTGAGAGGAATTTGGCAA	CTGCcccttctctttctctgaatA	247
Chr 1	27804684	agagaaacagtaaggtggaggaag	gcgttcTAATATTGCCAgacacaa	278
Chr 1	27806550	tcagggcttattttgtatagtcgc	TGGTGTTTGATTTGGTGACTGATC	298
Chr 1	27811092	GAACCCACACTTCTTGAACTTAGC	GGATATCCCGAAGACTGCATTCTa	271
Chr 1	27811999	TTGTACTTTACCCACAAACACTGC	TGTGTATGCTTTGGGTTTTGGTAC	259
Chr 1	27845963	cagggtttaggctgtgtgttaatg	tctcacacctttcaccatacaagt	172
Chr 1	27846795	cacaggaatgtacgactcagtttg	actccatgaagacggacaatttct	138
Chr 1	27896702	TCCTCAAAACATTGTCTCGTCTCT	GTAAACGAGCAACAGTGGAAGATT	276
Chr 1	27908104	AGAACACCTTTAGCTTTCCCTGTA	ATGTTATGCGTTGCTTATACCACG	186
Chr 1	27974952	ACCTTTATGTTATCTAGAGGCTGGC	CAAGACATCAACTGACAGACCAAC	98
Chr 1	27984841	gttacaatttggtatcagagccgc	acatgcgcctattctactatcagg	192
Chr 1	28018364	TCACTGATTTGCTGGAGTTTTCAC	ATAGGCTATTACCATCATCACGGG	286
Chr 1	28026376	TCCTAAGAACTGGCACACATGAAT	AGAGGCAAAAGACCCATTATGACA	242
Chr 1	28031264	CTACCAGTAGCAGAACAGAGTCTC	TTTCTTTATAGAGGCCAGGTTCCC	224
Chr 1	28032036	tctctctctctctcgctaaTAGgg	CAAAGTCTGTTCCCGCGTAATAAA	267
Chr 1	28032141	GCCGAACCTCTATAACAAATCTTG	GGTCATATAAATCCGATGCTTGCC	148
Chr 1	28048545	ggttaggggcattgaaattttgga	acttcgagaacatagactctacgc	233
Chr 1	28057110	TCCATCACACTTGCAATCTCAGTA	CTTGGCAGAAAGTAATGAAGATGC	272
Chr 1	28059877	TTAGAGAAAGAGTGAGGGTTGGTG	CCGTCCAAATTCCAACCACATATC	143
Chr 1	28060971	GGGTTGGTTCCAGTTTTAGGTTTC	AGGAGTTAGGCCACAATTTAGACA	268
Chr 1	28074049	agggtgatacgtacattttgggaa	cgtttggttaagctcgaaggaaat	129
Chr 1	28084447	GTCagaattactaaaatgcccctgg	gccagcacacttgaatctagaaag	300
Chr 1	28084890	AATGCAGCCATACCTTCCAGATTA	AATAAATTCGGGTTTTGGTGGCTG	210
Chr 1	28086507	ggtacccatagcaatctgaagact	cctagaaccacgggaatgtatgat	217
Chr 1	28121246	ATAGAAACCACGCCAACTTTCATC	TCATCCTCCCAAACTCATCTTACC	296
Chr 1	28136995	tgtatgttcagcactctcactcaa	actggaccgatattgcaactaagt	244
Chr 1	28157161	tccattggatcggatgtctCATC	TCATACCCACTACTAACCACATGC	292
Chr 1	28159628	GGTTGTTTCAggtacctctctctc	AGAGAAAGAAGAAACGGCCTATGT	141
Chr 1	28179540	taaatttacaacaTCCCGCTGAGC	aGGCAATAGACAGGGAACATTGAT	173
Chr 1	28179920	GTAATTGCACACATGGAGACCTTT	CCAAGTTAGGCCCAGGTTATGTAT	185
Chr 1	28240744	ctaaagcggtcattacagttGGAC	TCACTGAGACAACTAGGCATTTCA	191
Chr 1	28241812	acgttcatagggacggtactattg	agatatgtatgttggcttcgaacc	232
Chr 1	28281989	agacaagcaattgataaggtgaacc	agaggggatgtactagttgaggaA	283
Chr 1	28291051	gcaggatcaagtatgtgaaaaggg	ATTATGTCAGTGCCTCCCAGAAAA	273
Chr 1	28294239	CTTtgtggattgacggttgtgaa	GTGACTATGAATCCCAGACAACCT	259
Chr 1	28298430	TGGGTTCTAGATGAGCTTTTAGGG	CAACATGAAATCAAAGCTCCAAACC	167
Chr 1	28306333	CAACCACAGCATCGAAAATCAAGA	TGGTGTTCtaatcaagctaggttag	264
Chr 1	28321096	CTAGAACGTCCTCCTGAAACTGAA	ccaggatagaggagcaagatctag	261
Chr 1	28356950	GTGACGCTTCCAAGTTAAGAACAT	GCCTTTTAAATAGTGTAGGGCCTC	256
Chr 1	28373578	gcagattacaggctcctaaaccat	tgatttggggttgatttctgcaag	295
Chr 1	28374846	cccgaaatctaacctgaacaactc	cacaacgtattccatgtctcgatg	248
Chr 1	28394450	gtagggattgagGTGGTGATTCAT	atcccaaaattgacactctgacgt	185
Chr 1	28421499	gcacttcttgacaTAAGCTTTCGA	ccagcacggtacatcatagtagaa	182
Chr 1	28438750	acgcatgtgattatattcccggaa	gaccaccactactaatctgactct	109
Chr 1	28458791	tgcaacttgaaatttatggggagg	acattcaggggtggatatgagttt	256
Chr 1	28524616	ttctattccttggccgaaatctct	ttgatgcagcggaattaatgtctc	248
Chr 1	28531643	tgttccaccatatagacacgtcat	tgagtgggagcgctaacataaata	283
Chr 1	28531953	aagttcaatattggtcccttccga	ggttcaccttatcatttgcttgtct	262
Chr 1	28554611	caaggTCCATAACataggctctca	tacgaaatctgctcattttctgcc	278
Chr 1	28559356	ccaaccaagtgtcagcctgatc	cccgcatagaacttagaattgcac	224
Chr 1	28569422	CACTCTCTAAAGCggaagttgttg	AGAGCGAAGGAGAGTACCATTTTG	245
Chr 1	28592858	taatccgccactcagctaaagttc	gataggtcaatagcacggaacca	272
Chr 1	28639420	gttgtgctctcccttttccctata	ctctagcccttgattcctttctgt	256
Chr 1	28639537	gttgtgctctcccttttccctata	ctctagcccttgattcctttctgt	256
Chr 1	28641250	ataacctcctctggctttgaCATT	aaatgaccaagcgttctttctctg	91
Chr 1	28676374	GTATCGGATCAAATCATCAAACACC	GTAAATAAGAGTAGCCATCGTGTTG	249
Chr 1	28715100	caggtctggaaggtttggaatcaa	ctaaatcacttcccggggacttaa	294
Chr 1	28784239	gctcagcaaaatatcaccaacact	tccaacaagatagtaccttctcct	276
Chr 1	28881147	tccctgaagtgattcgttataggt	tgtgagtaaatttgcctggattgc	268
Chr 1	28881306	gcaatccaggcaaatttactcaca	gccttacttcaatcaatctcatgtc	156
Chr 1	28920032	tgagagcgagcagatgaagattat	gggatcccgacacttgtaaatact	195
Chr 1	28964094	ttaaatccaCAAACCGCATCGTAC	ATTCGGCACTCATTTTACATCACC	248
Chr 1	28973164	gttggtggtactgtgctatttgac	ataaccctaactgtcgtgtcaaca	221
Chr 1	28979498	agtcaGTCCTACCATTTTAACCCT	TGTGGGTGGATAGACAAAGACAAT	290
Chr 1	29093832	gctagggtttagaaagagaaggct	aaaagtgaggcccaaatccacata	207
Chr 1	29123418	tgaaCATGGTGTAAAGGTAGACTCT	ttccaagaaagaaacaaccACCAC	285
Chr 1	29128165	tatcgagattaagcggggttatgg	agccgaaagagagaaagagagaaa	260
Chr 1	29130735	ATGATGATGCATTAGTTGGTGGTG	GCACCAAATCTCACAAGCAATACT	293
Chr 1	29140897	CCAGTAAGAGAAGTCCAAACCAGA	AGAATTTATAGGCTGACTGGGGTG	191
Chr 1	29160257	agaaacttttagtccgctctccat	gcaaactttcttttcttccctgga	186
Chr 1	29175155	TGTCCTTACTGCTGAATCGATACA	GTATACGTGAATGTGACTAGGGCA	221
Chr 1	29180754	catcctttgcttactattcgccag	agggaccgatattgaactttgact	277
Chr 1	29209750	gcttaattaatgttctccacccca	cttttaagagtttgttggtccatcc	250
Chr 1	29224628	TCGTCGATATATGCTGCAGAAGAA	cccacatatctctctaacaacaaaacc	252
Chr 1	29225610	CGAGTCTGACAACTTCCCTAATCA	ATCCACATCCAATCATTCTCGTCT	291
Chr 1	29246197	TGTTCTTAGGCATGTTGATTGGAG	CCATTGCTCAAGAATCACACCATT	216
Chr 1	29247110	CCTGGCAGGTTACATTAAATTGGT	CTTTCCTTGACAGCTGACAGTTTT	269
Chr 1	29351112	tcacttctcagatctcgcatcaaa	GGAGGCATACTTttcagggttttc	280
Chr 1	29371402	CCAAAGTTCCCAAAACccttcatt	AGttagtggctgttagggttTGAT	270
Chr 1	29417063	gcgagagtcaaggctattctatct	gaacgttcattagcaatttcgcac	156
Chr 1	29434591	taattccgcagcatcaatgtaagg	tcctatatagccatgtcaaatccca	297
Chr 1	29437898	ttgcaAGTGGTAAGGatagtatgc	TTTTGTCTGAAATCCCTGCCTTG	132
Chr 1	29439687	tatcactctgacccaaaagtaggc	Tgcactggaccgatattgaactta	185
Chr 1	29442794	tgggtgcctaaatacaagtcagaa	TGGGATCCTGTTTAAAAGCTTTCG	271
Chr 1	29479182	gggaaacttactaaaatcgggtcc	cagctgaactttcctttgttga	198
Chr 1	29481921	GGATCCATGGGCTGTTGAAATaag	TACTTCCTGTTGTAGCTCGTTCAA	255
Chr 1	29485441	catcctttgcttactattcgccag	agggaccgatattgaactttgact	278
Chr 1	29550205	ggacgagtacatgtggtgaaaatt	ccatgtgcacaaatccaattcatg	210
Chr 1	29571543	cgtcttcttaaaactgaaaagtggc	agaacaagacctcgagattcagag	297
Chr 1	29571881	gccctgactcctaatatttcgtct	cctgatagtagaataggcgcatgt	154
Chr 1	29601463	AAAATCCAAATAAATCCCAGCCCC	aataaattatcgggtttgagcggg	292
Chr 1	29625579	ctccttccattcagatctctagcc	ttccttgagtgatagagtagtgcc	162
Chr 1	29630435	atgcattgaataggagctctggaa	aattgagaaaatgaaaggcctggg	168
Chr 1	29638690	TGGAGTATGACCTGGATTTGTTGT	TGAGCCGtcaaatggttagaattg	288
Chr 1	29664200	TGCCGAGTGTCTTGAACTGTATAA	ATTACCCAAGTCCCATTACGAGTC	253
Chr 1	29669542	caaccaacacttagcaaattcagc	GTGtttcccttctcgttacaatgg	198
Chr 1	29698337	acATTGTTGGAGATTCAggcaaag	gaagaagctccattgtcgatcatg	247
Chr 1	29747960	ccccagagtaaccaccatcttatc	gctgttgagtgggagtaatgagta	218
Chr 1	29767585	tgtacatccatctgcgaatgagat	gggatatgagtttagtattctgtgacg	224
Chr 1	29872415	aatgaaatgacACACCTCGACAAC	AGTTCCAAAGTCTCCCAAATCTGA	296
Chr 1	29933698	gtAAAGACCGCATTTGATGAATacc	taaaatgcgactctctataggccc	214
Chr 1	29949330	CGGAGAAGAACTTGCAAgattgag	atcataagcacacaaacagaaccc	257
Chr 1	29966744	TTTTGATGATTAAAAGGGACCGGG	atttccttgtatttgtcggccttg	238
Chr 1	30082952	ctcccagtccggtagagattttat	CAAAGGAGAATAAGAAGCGGTGAC	177
Chr 1	30173743	ttttctccacccctattagctcat	tggtttggACAAGCTCATTCTCTA	238
Chr 1	30180390	CAGGTTCAGAAGGACTACTCAACA	TCAATCTTGTTCCTAGCAGCTCTT	230
Chr 1	30239617	CACTAGGCCTTGCAAAATggtatt	TCTATATACACGCACTGACTCTCT	211
Chr 1	30239719	CTTTATAAAAGAGAGTCAGTGCGTG	GAATACAATTGTGGAGCGGTACAG	184
Chr 1	30253321	ctgcttgagacttgggaaaatctg	cggtcttaaaacataaagcccttgt	293
Chr 1	30257617	caaaattggaaaagtgaggcccat	agaagaagaagaaagagaggtgGC	236
Chr 1	30305748	AAACAACAACCAACATCAAGCTCC	GAGCTTGCATGTTTTGTGAATTGG	229
Chr 1	30383471	CTCCTTTGACCATTTATGCATTGC	CTTCAACTGCAAAGTCTCCAAACT	267
Chr 1	30413911	TGTCCGCTATGAACATGAAGTACA	AATGGGTGTAATGTCCTTAGGTGG	183
Chr 1	30449707	cattttatgttgcatggttcacacg	agcatgtcagtctaaatccagtgt	193
Chr 1	30468110	TACTAACAAACACTTCGGGTCTGT	GAAAGTTGAGAAAGGCCAAGGTTC	239
Chr 1	30469915	CTTTTCTCAGGCCATTCACAAGAG	TGGACAGAGTACAACATGCATAAGA	231
Chr 1	30475319	CGATCTACACATTCAAGGAGGACT	AGGCACCGTCATTATCATATTCGA	111
Chr 1	30497245	CCCCTGAATGCttgaagttgaaaa	CAGCATTTAATGACCATCCTTTCCA	279
Chr 1	30498052	TCTCGCTATAAGAAGACATGCACA	ACTGGAAAATGTATCTCGTTGGGA	286
Chr 1	30533985	agacgtaggtagagttgagtagct	gttccccattccaataccTCACTA	166
Chr 1	30565691	CGATCGTCACCTTCTTCTAGTCTA	TAAACAAAGAGGCGATGGAGAAGA	228
Chr 1	30588601	TGAAATGCTAAGGAAAactcccag	attttagtgtggaggggcaaattg	226
Chr 1	30592229	TGATTTGGAAGACACCTGTGATGA	caaaagtaagttgcttgcactagag	288
Chr 1	30593193	attagtgcaagtgggagtttgttg	tccagtgaatagacaaatcatggga	279
Chr 1	30603423	TTTGTCAAGTTAAGTGTGGGGagt	TCCGGTTATATTTGCGTCAGATCT	247
Chr 1	30603541	AGATCTGACGCAAATATAACCGGA	ATACGATTGGCTTCCGAGATAGAG	83
Chr 1	30624777	agcttcacaacttcttaggcataga	gtcttccaatgttcttctcctgga	205
Chr 1	30663235	CAAGCCAAATCAAACAATTCCAGC	GGAATTTTGTTTGGAGGCTTGGAA	296
Chr 1	30823281	GGTCCAGCATATACTCTATTGGCA	TTTGCGCAAATGGATTTTCTTGGC	200
Chr 1	30825394	GTCTGTTTTGGTCTCTTCAGTTGG	TCAAGATTGCCTAACACGGTAGat	219
Chr 1	30826032	TCACAGCTATAGAGTTCCatgcaa	tatatagcccACCGTTGTCATCAA	244
Chr 1	30826200	TTGATGACAACGGTgggctatata	GAGTGTTGTGGAGCCATTTGTATT	206
Chr 1	30872235	gcaaatctactccCAATTTTCACCA	TGGATGTGGTACGATGATAATGAGA	242
Chr 1	30873946	TTTCATGCCTCTAATTTGCTCCTG	caagggctagatatctgaacggaa	283
Chr 1	30938591	CGCACGTATGAGCATTGGAATATT	GACCTGAAATTTGCATAGCTGTGA	273
Chr 1	30961174	AGTTCATATAGTGGGCAAGCATCT	CCTATTGGGGAGGTCATTGATCTT	216
Chr 1	30962333	aggacaAAGAGGGCAGACAAATAT	CGAATTGGATTActacattcccgc	192
Chr 1	30968617	AGGAAGCGTTAACAAAACCATGAG	gaaacacaACATTCCAGAAGCCTT	268
Chr 1	30989277	tacgCGCATATAGTTCAGTCCC	CATGCGCTTCGagaattcctttt	198
Chr 1	30994254	TTATGGTGGCGTGATTGTATtgtc	AGTATTAAGGGTGCTCTCATGTGC	187
Chr 1	31020117	TGGTTGGTAATATTGGAGGCTCAT	GGCGTAGGTAAGATCTCCACATAT	217
Chr 1	31021157	CGTTCAGGTGTTACAGGTTAAC	TGTTTAGTTGAGCTTGACGTCTAAG	295
Chr 1	31070598	CGGTGTTTGGTTTCTTCTTCATCA	TGGCCAAAGAATGTAACTAGTAGTG	273
Chr 1	31073456	GGTATGGATTCCTAGTCTTCTTCTCT	CCAGCAGAACTCAACAATTCACAA	258
Chr 1	31080756	acattatggtttagggccctgtaa	cctaactgtactcccgggaattac	276
Chr 1	31090492	GGGTGGATCTACAAAGCTACTAGG	cgctgaattccaatcttgatcgaa	294
Chr 1	31093703	aaaatttgggagctgtacggacg	ATTTTGTATGAAACCTAGGCTCCG	137
Chr 1	31094113	cactcaatacaacatgaaaccatcc	tagagatctgagtggaaggagaca	256
Chr 1	31095489	cagcactcccactcaatcatacta	actggaccgatattgcaactaagt	230
Chr 1	31115485	ACCCCTTAGTCATTAAAACCCCAA	GTCGACCTAGAATGGCATTGTAAG	290
Chr 1	31135451	AGGTTTACGGTTGGTTTGCATTAG	TTAAGGAAAGAAAGAAGGAGGCCC	287
Chr 1	31256776	cttttgatcagataggggtggaga	gtgttgcatagggaattgtggaat	249
Chr 1	31280603	cattctatacggggctttggaaac	ctatgtcagcgagagaattgttgc	222
Chr 1	31285751	GCATCTCTctagcctttctctctc	TGCTAGATTGGCGAGATGATTCAt	219
Chr 1	31292344	AAAGGCAAAGGACGAGTGTAGTAA	gcatacaatcacaatcacattccac	241
Chr 1	31381682	Ggtagatgacaagcctttccaaac	Atagtaagcgatgaagggagtcac	286
Chr 1	31391107	caggcttggctaaacagagattaa	gagcttccaataagtcgaaccaaa	300
Chr 1	31421720	cagtagggtcaaatcagggttagg	tctatttgccgctaccactatctc	299
Chr 1	31466339	cttgatgttctaaAGCAGCTCCAC	CATCTCTTCCGCCAATGATACATG	203
Chr 1	31471730	CAAAACAGATCCCTCTACCTCCAA	TCAAGTGCAGCATAAAATTCAGGG	284
Chr 1	31499732	TATTTCCTCAGGCCTTAGTTTCCC	TAGGAGAAAAGTAGGAGCTGGAGA	101
Chr 1	31579500	tcccagattcagtaactcttgcaa	TGTCTGGGATTCATAGTCATTGCA	250
Chr 1	31697513	gccatggttaacttgttgacagat	tcatgttgctaggtcatacacaga	127
Chr 1	31707079	gagacattaattccgctgcatcaa	cactcaatacaacatgataccatcg	242
Chr 1	31711396	gggacgataaaacctgaagcaaat	gaagtttaggacaatggggtttcc	187
Chr 1	31725892	GGAACACAAGAAGCCATGGAAATT	ACTTGTTTTCCCAATCTTAGGCAG	159
Chr 1	31745827	CTTCAGCATTTTGGGTTTCCTGAT	TGAGAAACCAAGGGAGCATTATGA	257
Chr 1	31769993	catgatatatgggcctcactttgc	gggccaaattgtgaagaaaagaga	227
Chr 1	31814753	ttggttGCTTGGTTATCATCGATG	TGGTCACGTATAGGGTCTAATTGG	231
Chr 1	31827760	ccttatcggtcctgaagctagtg	gatccgcgacgtatattatccaga	263
Chr 1	31839022	cttgcgagtagtacctccgatatg	atgaatgcaagaatCACAAGGACG	266
Chr 1	31842620	ccaagctcgaaggaaatcattgtt	tgatatggttgggttcagcttagt	187
Chr 1	31850982	acaaaacccTCCCTAAGCTAAACA	GACCCAGAATTGAAATcgatgcaa	279
Chr 1	31913435	agtcaaagttcaatatcggtccct	tgatcctgtttattgtgtcgtcaac	229
Chr 1	31948708	ccttcacaattggggtagttcatg	tctgtgtatgacctagcaacatga	292
Chr 1	31988556	AAGGCATTACACTGTTCCTCATCT	CTGCAAAAGTGGAAAAGCAAGAAC	118
Chr 1	31994090	CGTGTTCTAACCATGGTGAATCAA	ACTCTTGGTTGTTGGGACTGTTAT	217
Chr 1	32015452	TAGAGAGAGGCATAGAAGGGAGAG	GCTCTTCGCGGTTTGTATCTACA	294
Chr 1	32015905	GCTTCATGCGATATAAATTGGGGA	aGCCTCCTAAATGCCTCTATCAAT	213
Chr 1	32039844	ggcgaattttggagcaacaa	GTTCTGTTATGGGGTTGCTTCATT	300
Chr 1	32047240	aaatccaagaCACTGATGAAAcgg	agatatacttgttgggttttgtgcc	278
Chr 1	32053058	TTAGCACCATAAATTATTCGGCCG	GCATTAGACCAAAACATGAACACAC	229
Chr 1	32089298	ggtccccatactagttgagacaaa	gcaacttcaaccctataaatgcca	264
Chr 1	32204636	TAGGACAGTTACAAGAGGAGCAAC	GGGGCTAGATTCTCCAGGTATTTC	277
Chr 1	32205631	ACTACAGTAATCGGCGGAGTTATC	gtcatcagaattggcatagtcgc	221
Chr 1	32223410	tgtcatttatacggggtcaagtgt	accgagcttccaataagtagatca	273
Chr 1	32225031	CAAGAAACGACATTTGCCTTCtgt	CAGGATTTGGGATTGCTTTCTCTT	249
Chr 1	32229689	AGGAAGAGAGTTCGTGTCTGATTT	CCAGACTACCTAACCGACTAAACC	248
Chr 1	32256236	GCTAAACCAGATCTgcatgttgtt	CGTTAACAACATTAGCTCCACCTC	244
Chr 1	32290696	aaagcgtgtgattccttctttctg	cgaggtggttttgagtactttgtc	289
Chr 1	32293261	ggcccaaaagagaggaatttaacc	atgataggctccatccaaatgtgt	192
Chr 1	32369858	tcccactcaattgcactaccataa	aagtgctatgttctttccagggta	276
Chr 1	32381176	gggTTAACATCTCCTAGACTGCAT	GGTAACTCGGTTAGATCTAGTGGC	110
Chr 1	32388602	CAAGGAACCTACTGTCTCTGATCC	GCAGTTGGGGCAAGTATGTTTATT	222
Chr 1	32423175	atatgtcgtacccactgctattgg	tagagatctgagtggaaggagaca	284
Chr 1	32540331	gtgctctcttcctctgatcaatgg	ttaggcttgacttgatgatcacca	195
Chr 1	32589570	GTCGTGTGCTCAATTTGGAAACTT	GATCCTTTCTCCTATTTCAATGGTG	295
Chr 1	32592938	ctctagcccttcattcctttctgt	ctccaATTCTATTCCTTAGGCCGA	229
Chr 1	32593831	gaacttggaattgcactctcagtc	gagtgggagcgctaaacatagata	298
Chr 1	32594314	aagttcaatatcggtcccttccaa	gtgttgtcagcacggtagaatata	210
Chr 1	32596775	caactacttttgcgttagtcagga	TGCTAGAAAGtgtgctgatgagat	226
Chr 1	32597734	aacagaagcagtgggatcatcata	ccaaggtttgcatgtttgttagct	211
Chr 1	32666028	ttgcaccttactcaattcctacca	CGCAATTAAAGAGAAGGATGTGCA	207
Chr 1	32679413	TAGTGTGGATTGCTTAGTTCGAGT	ccaacatctaggagccatctgaaa	298
Chr 1	32696025	GTCATGACGGTTTTAAACACtcgt	GGTAGCAGTCTTTTGTAGTAGAACAC	127
Chr 1	32701643	atcatacattcccgtggttctagg	tcataccacaccttattcactgca	249
Chr 1	32737180	tgtagtagtgacatCTCTCTGGGT	GGACTTTAGAAACACTGAATGGCc	291
Chr 1	32757574	GGCTTTCTTTGCATTCTCCTTCTT	GCTTTTGGTGCAAGTATCAAGGAT	243
Chr 1	32759650	TGGGCCCTATCATTCCATACATTT	GATCCTCATTCATTTTCCCTCACA	260
Chr 1	32760149	ACCAAGAATCACCATCTCATGACA	CTCTGGAGTTTAGTTCAGGAGAGG	230
Chr 1	32772162	gacatgttacgagcctgtgttatg	tttcggatctgcgtaacttttctg	276
Chr 1	32781443	tgaccagaatccacttgcactatt	tgtacatccatctgcgaatgagat	201
Chr 1	32841738	CAGGTCGCACATCAACTACAAAAT	CatgtgtaggaaaaggaaaggcAG	128
Chr 1	32882116	cttatctattgacaatgggatggtc	ttacctccccagaaatttcgagtt	234
Chr 1	32898263	agtaaagctcaggttggatgcata	tgtatgtattgccctgaccaaaga	220
Chr 1	32901593	GGAGATTAGTGCGCCCAAAATG	TCAGGAGCAGTTAGTCATCATCAA	279
Chr 1	32986850	cctctctctctctctaccttcact	atatgtctcctcccactcagatct	203
Chr 1	33018726	tccctttcaaaacaacaagccaag	tctcagCTAAACAAGACACTGGtt	223
Chr 1	33057700	gactccttccgttcagatctctac	ACAACCATtccctctcttctcttc	225
Chr 1	33057929	gaagagaagagagggaATGGTTGT	ttgcaaagtaggGCTCaatatcac	254
Chr 1	33228335	caaacatatggcttgtggtatacc	ATTACTCCCagtcaacagtaggtg	266
Chr 1	33256594	gtatttcctctcccctgtctcatc	gttatggatttcgaaggctcatgg	162
Chr 1	33410775	tctcaagtatctgaaatggcccaa	TCCCCTATTCATTTGGACGAAact	271
Chr 1	33460157	TGGACCAAGAAAATCAATGCTG	TAGCATTAACGCATTCCAAACACC	197
Chr 1	33465198	ccTTCGCTTTTCTTTCTAACCCtt	GAATTTGGATGAGCAAAGCCCATA	279
Chr 1	33521068	ACTCATCAATCTCCACTTCTGCTT	tcaaggagccaaagataacaaacaC	234
Chr 1	33525267	CAAGTAAAGCCAAACACTCTGT	TGGTCCTATAGTTGCTTATCTGTCT	300
Chr 1	33535428	AGGTcgtttgtgttgggttttatg	cattccactgtgttgacgatactg	204
Chr 1	33573544	TGGGAGTAATGGCCTAGATCCTTA	ACTGATGCCACTTTAGTATCGTAG	248
Chr 1	33607480	AGTGAGAGAAAGGGAGAGATGAGA	attctcTTCACTCACCTTCTTCGC	142
Chr 1	33616201	CCAATTCAAGCCTTCCTTCCAAAT	tatgacTCTTTATGGGccttaggg	283
Chr 1	33622545	GGTCCCAAATGTTCTATGTTCCAC	ACCGAGTcacaagatacttcaaca	228
Chr 1	33641533	tacagagcgaaccatgaagatgaa	acattgttttggatttggtgggag	296
Chr 1	33665263	CCATAGGGTTCAAATTGGagcatt	Tggaattcttcacaatcttctccac	268
Chr 1	33707568	TTACCGGTGTCACAgttagtagtc	ttgatgactgaccctacaaaccaa	300
Chr 1	33770116	TGAATGGAAAATCTCGCACTGAAC	ccaacaatttctGCATAAACGGTC	242
Chr 1	33899698	tagccctcgattcctttatgtagc	acctagatgagagagttccttcca	212
Chr 1	33903414	GCTAGCTCCCAAAAGTTCTACAAT	CCAGTAGTTTGATTGGTCGTTTCC	300
Chr 1	33911156	tccacccctgaatatacatccatc	caggatccacttgcactattcaaa	200
Chr 1	33945253	ACACGGAGATAGGATTatggttgg	CTAAtcgccccaacatgtacaatc	177
Chr 1	33983236	agtgtcagatagtgggatgctttt	ccaaattcttcttcataccgctcc	187
Chr 1	33986581	tgcttttcttactgagtctgtcga	attttacaaaagtctcgggatccc	258
Chr 1	34003944	attagtgcaagtgggagtttgttg	gtgaactgagggaataaactttcga	257
Chr 1	34031059	gaacacatggctctCTTCAACAAA	AACTGACCTAGCACTTAGACGTTT	261
Chr 1	34035417	CCAGGGAGTTAGAGTTTGACATGA	CCATTGGCTAATTGTTGCGTTCTA	264
Chr 1	34054277	ctcgtgtggtgggagttgataa	gctgcctTCAATGtgagatttctg	296
Chr 1	34077051	gggctaacaattggtatcagagca	accactagacacatatgccacaaa	221
Chr 1	34132702	CCTCAAGGCTCTCAAACTAGTTCT	CTGCAGCCACATTTGACTCaatta	255
Chr 1	34135181	CAACCCAATCATACATCTAACGCC	caccccaaacttacaatccaacat	184
Chr 1	34140354	ttcccaaaatgtacgtatcaccct	gcgataggtatgcttacacatTGG	290
Chr 1	34159692	acgtggtatcagtttTCTCCAGAA	tgcgacaatactttagagggagtc	126
Chr 1	34164006	ccacaaccttttctccaccattac	gcaccattccaaattgccttaaac	170
Chr 1	34168860	agtcattcaaatcaggcaaatggg	cctgtgtgagcctaagtgtttaat	274
Chr 1	34197273	CCTAGAGCTCGAATCATGACATAT	GGTACAAACACGGCTAAAATGACA	178
Chr 1	34223101	GGACAACTCTAAAGATATGAGCTCA	GTGACGGACCCAGAATTTAATTGG	270
Chr 1	34229605	TGCTCCACATTCGGCCTTATTATA	ACGACCAGAAAGATATCTAGAGTGT	141
Chr 1	34235229	ATGCAAGGGAACATCAGAACCATA	TGTAAGGTCCACATTTGcccaa	268
Chr 1	34285164	ACCATAAAGTGACCCcagaaaaca	TCCAGGTTAGCTCTtactctttct	290
Chr 1	34328184	TCGGGATGTTTCTTTCGACACTAT	AGGGTCTCAGTCTGTTTGAAATGA	225
Chr 1	34339641	ccacgcatagaacttagaattgca	ggggaatagatcttattgggtccc	180
Chr 1	34457935	CGAGTCTCATTTATGCAGAACAGC	catgcaagttctaagctatcctgc	180
Chr 1	34497420	GGAATCCGAGGAGTTGAGATTGTa	CACCAAACCTCTTACTCtacccaa	290
Chr 1	34501829	GCGACTGATACCAAGTTGAGATTG	TAGGCAGTTAGTTGGTTTGGTAGT	200
Chr 1	34502273	TGGCTCGATTGGAATTGATGAAAG	TACTCGTAGACTTTGCACCATGAA	149
Chr 1	34509575	tcgcttttatgttgcatggttcac	acatccgatactggtaaactttgc	287
Chr 1	34515363	CTAAATAGCGGCaaaagtacccaa	gtaactgatactacatgTTCCTGTC	214
Chr 1	34521636	GGAGAAAGGAAATTGGCTCGAAAA	TGGATAGAGGTTTGACTTGTACTCG	121
Chr 1	34523161	TCCCTGATATCTGCATTTCCACAA	TCTTGATGCATAGCTCTTTCCTGA	291
Chr 1	34525913	TCAAAATGGAAAGGAGAGGGAA	TGGCAGACTATGAGAGAACTACAA	274
Chr 1	34562877	ttcaggacacacacaactttgaac	ctccttccattcagatctctagcc	262
Chr 1	34641803	TTCTCAAGCTCCTAACACCAAGAA	ATGCATATGTGGTGTATTGGTCCT	226
Chr 1	34642343	GGGTTTGCTAATCCGATTCCTTAA	GCGAGGATGTGAACAAGTAAAGTT	230
Chr 1	34772805	taactCTTCCTTGTCCCACCAATC	GGTCAGACATTGCTTTCTACGTTT	300
Chr 1	34776219	AAGACACAGCAGGTTAGATAGCAA	CGTTGTGGTGATAATATTGGTTTCC	142
Chr 1	34777745	AGAGGGCCTATTTCTTTCTTGAGG	CTGTAAGTGAAGTGCCTGAAGTTG	133
Chr 1	34839322	tcctcgtgaagtgatttagcgtat	ggttcgaagccaacatacatatct	220
Chr 1	34847237	tagccaacagtaaagaacctcgaa	caacaaactcccacttgcacttat	234
Chr 1	34951184	CACATTGATTACCTTGGGATGCTC	AAGTTTTGCTAAGTCTTCCGTTCG	242
Chr 1	35070118	CGATACAAtctaaggggagtaggc	CTGAGAGTTAGCACCACCATTTTG	225
Chr 1	35086807	CCCACTAGGCAGCATAGAAGAAAT	TGTCTCAATGATTGGTTGGTTTGG	216
Chr 1	35098930	TGGGCGTTAATCCTAGAACAAAAC	GCTTCTTCCCGCTAACTAATTTCC	162
Chr 1	35104985	ATAGGGATTAGGACTGAACATCGG	tctttaaagaGTTGACCGGAACCT	178
Chr 1	35107228	cgTAGATGTACAATAGCAAAACCCA	GCTTTGCCAATGTCATCTTTGTTC	280
Chr 1	35109857	AGCAAAAGGAGTTAAGCAGTTGTC	CGTCACCTATTATGCCCGTTTTAG	231
Chr 1	35134025	agaaaatgaaaggcccaaGAAACC	agctggttttgaggttTGTTGTAG	275
Chr 1	35134830	AGCAGTCATTACACTCACcatgtt	tgcgctagagtaagtaaatcacca	292
Chr 1	35209454	tctatacatctttggcaccattcca	caacaaactcccacttgcactaat	265
Chr 1	35239350	gacATAGTACACTCCCTCAACCAG	atgatggctcgtacaaagaaaacc	294
Chr 1	35245733	cagcactcccactcaatcatacta	actggaccgatattgcaactaagt	232
Chr 1	35276664	aagatgaccaaacgttcttccTCT	atattctccacccctatcagttcg	231
Chr 1	35307299	aagagggccgaatatagagaggaa	attttagtgtggaggggcaaaatg	224
Chr 1	35309029	acagaagtgatgccttaccgaata	gtgccttgtttgttttaactgagc	225
Chr 1	35339381	GGCAACTACACATTGAGATCCCTA	CTTGTAGAGAGCATAAGGGTGTGT	262
Chr 1	35368868	gttctatgcgtggattcaacgaag	tgcccctaaaactctttccttaca	244
Chr 1	35386882	tcccactggctctgttgtc	accacaagccataggtttagat	300
Chr 1	35396986	tctaccACGAGACTTTccattcag	ttgtttcgtacCCTGATTACCACT	268
Chr 1	35520865	TTTTAAGGCTATGGGATTGTGTGC	TCAGATCAATTCAAGAGAGCCACA	144
Chr 1	35535472	Tctcaaacgaataagcagtgatgc	tttcctctagctctaaccgaaacc	204
Chr 1	35551361	TAATGTTGCAGTAGTCGATCAGCT	aaatagcctaacaagcATCGAACC	257
Chr 1	35635184	gagtTTTCCTTAGCAGTTCAAGCA	CAACAACTGCAACCACAAATTCTC	144
Chr 1	35655451	ATTGAGCTGGCATTATATTTGGGC	CCTAGTGACCAACCTTCTTATGCT	253
Chr 1	35710367	ATGACTACCACTGTTACTACTGCT	CAAAGTCAGAGTTGGAAGAGCAAG	217
Chr 1	35714409	tcactttccggggacttaaactag	tctttggggtatttagagcaggtc	275
Chr 1	35721318	cctctattctggcttgcatttcag	tagggtcaaatcatggtcaaggag	177
Chr 1	35722946	ggttcctcgcagtatacattcaaa	ctgtgtttgttgcaTGAGTTTGAG	281
Chr 1	35726216	ATCGACCACCCATCTTTGAGAAAT	GGTCCATCGATCTTCCAACTAGAA	258
Chr 1	35777682	AGCTTTCCAAGTGTCGATATCAGA	ACAACGAGTAACTGGAAAGCAAAG	252
Chr 1	35808406	atgtgatcgttgtcaaaGAACTGG	GAGCACTGTTTTACCGTCATTCAA	217
Chr 1	35832148	gaatggccgggaatttagaatgtc	tttggccgaaaagagagagagag	278
Chr 1	35837900	ggtATAACTCCGGCCACTGATATT	tggatgttagattggatcggttca	199
Chr 1	35942806	CTCTCACCTTTTAGCAAACTCACA	CCTGCTTCATGATTGcgttgttta	279
Chr 1	35947003	ATGATATCGACCCAGCTTTGTTTG	ATGGTACCCTAAAGTTGAGTCACG	298
Chr 1	35957131	gaatggtaatgggacgatgaaacc	aagaagtttaggacactggggttt	205
Chr 1	35960888	gagacattaattccgctgcatcaa	ggagagaaagagatccaggttcag	219
Chr 1	35995395	TGGCTTTCGATGCAGTAACTCATA	gggttagagatctgaacggaatga	297
Chr 1	35998267	GCAAGTCATATCTAGAGGGCATGA	tcaagtggtagtattcatggtcct	255
Chr 1	36033548	CTGTCTATGTGCGTTTCCAAAGAA	AGTAACCCCTGATAGCAAACGTAG	281
Chr 1	36044399	tgaaatggacagtgctactcaagt	ttgttcgcttcttgatgttcttcc	289
Chr 1	36044773	cccaatgtcctaaacttcttgcaa	agagcttcgtCTTCATCTGGAC	218
Chr 1	36049220	agtgaggaagatcgtgaagaaaga	ttccgttcagatctctaacccttg	121
Chr 1	36051386	CTGTGCAGGTCAATCTTTGTTCTT	caaacgagccctaaatgTCTTGTA	119
Chr 1	36074514	TATGCTGGGTTTGAAGGGTTAAGA	TAGGTGTTATTTTAGCCCTGTCCC	144
Chr 1	36075496	TGCTTAAGAATTTGGACTCCTCGT	aCTACTATAACTGATGTGCCACGT	238
Chr 1	36082397	GTTGTGTGTGGGATTTTCTCGATT	GAGACCAAACCAAGAGCAATTCAA	215
Chr 1	36268224	taaaccctaccaacactcgtacag	ttcgcctttcctttacctacacat	216
Chr 1	36323893	cccgaagcttgtatgttcttgatc	ACTTCATACGCGAGGTGTTCTATC	257
Chr 1	36354467	CGAATTTAGTCTTGAAGTTTCGGC	TGATCAACTACTGgcttgttaggt	249
Chr 1	36391683	GCAATGTTTGATATACTGCGACGA	gctttggaCTTCTTTTGGCTTAGT	183
Chr 1	36399721	ctatgcctagaagtcgagaagctt	tggacttgacaaaacttcctgt	186
Chr 1	36426369	attgcagaaaggccaaacttatcc	aatcttggtacttcttctctgccg	150
Chr 1	36484474	cttgttgcaggagtatgtggtttt	caagggagccatcagatcattaga	118
Chr 1	36520194	caagatgtaagtattgggcCGATC	tcagaccggaccaatattgaactt	200
Chr 1	36525894	agctcttttcctctctctctctct	aacaccactaacatgcatcacaag	285
Chr 1	36527494	agggtgatacgtacattttgggaa	agggattagattaccgttacacct	233
Chr 1	36528343	tagatgcagaattgagaaaaccgc	ttcaaggaagaagagagagaggga	254
Chr 1	36536954	ggcccaaaagagaggaatttaacc	acttatgatctgatggctcccttg	280
Chr 1	36537801	cgtgcgcaggaaaatttcagc	gcctcaaagccatggtaattga	296
Chr 1	36559701	cgttggttggagttagtgaaagat	ctaccacaaactcaatgctggatc	164
Chr 1	36562471	tGATTTGGGGTTGTTTGgattgag	cttcccggggacttaaactagaaa	218
Chr 1	36685220	TATTTGAGTAGGGCCGTCATTGAA	ggcTGTGTTTGTAGATTATGTTGTTCG	208
Chr 1	36710462	gcagtgtaattaattgggcgacat	AAGAGATGTTCGATCAGGTCACAT	260
Chr 1	36725284	AGGGTTTTGTTGTTCTGCTTGTTG	ATAGTATCCACCTCTAGTAGCGCT	241
Chr 1	36726767	ATGAGTGGGAAAAGACAGAGAATC	CGCCGTATGTCTTTGGtttatgaa	274
Chr 1	36765789	tgGAACCATCTAAATCGGCAAA	AAAAGGCAAGGCATGAAACCAT	284
Chr 1	36781994	AGAGTGGTTGAGATTATCCTTGGG	TTTTCCCATCAGTTGTTCGGCTC	212
Chr 1	36808767	ACCCAGAAAGACAAGTGATCCATT	GGGTTATGTTGACAGAGGTTTTCG	277
Chr 1	36838782	CATTTTGGTCTTAGCAGCTTCCTC	CATGGAAAGTGCTTGTGGGTAATT	151
Chr 1	36870705	CCATTTGCTCCCCAGAAATACTTG	CCACTCCCAAGCatcaaacttaaa	267
Chr 1	36892708	GATTTTGTACAGCCAACCAAAGGA	GTATCAAGCACCAAGTCAAGGAAG	224
Chr 1	36908665	GATCTTGTTCAACTTCAGCACGAA	ATCTCGGGTGTAGTCTAATGTTGG	215
Chr 1	36957861	GACCAGCGAGATGAACAACTAATG	ACGAGTAAGTGTGTCAATGAGCTA	126
Chr 1	36986928	GCCCATCTCATCTAAACATAACCC	GATATGTGTGGGCAAACTCTCAAC	203
Chr 1	37049241	CCACTGTATGTTTCAAGCCATGTT	AAGCCAATAAACGAGAGCATGTTC	204
Chr 1	37122926	gcttttgtatgccttagaccagac	ccaaaatcactattccaccccaag	258
Chr 1	37166185	cccaaagtaagcaccttctcaaag	ccagacatatgctattgagtggga	179
Chr 1	37195478	AGCAGCTATAGGAGTGTCTTGATG	CCTAAACATGTTCTGCTGCGTAAT	279
Chr 1	37204119	gtgtactcatttcacttcgctgaa	ccgagcttccaataagtagatcca	294
Chr 1	37298667	accctacaacacctaaGGATTTga	gctcatatgcaacccaagattctc	173
Chr 1	37445083	atacaaggcccaaaagagaggaat	tctattgatctgatggctcccttg	286
Chr 1	37463430	TTTGACTTCTTTAACCAGCTCCCA	GTGTGTGTCTGGCTAATCTAGTGA	299
Chr 1	37468125	CTCCTTGCAActtctttccctttt	gtgtgacttgtttcatgggctaag	231
Chr 1	37484520	TGTTTGAGTCTTGGTTGAGCTAGA	GGTGATGTAATTGCCAAAGGAGAC	296
Chr 1	37507171	GGATGCGTGTGTTTGGAATGATAA	GAGATGCCAATTCTTTAGTCAGTAGTC	202
Chr 1	37519978	CGCgaagagacatgtagatagagt	GCGTATTTGACAGTTCTGAACctt	300
Chr 1	37520824	AGGTTATGGCTAGGATGTGGTTTT	ttaaaagttcaggggcatgattcg	274
Chr 1	37528425	gatcggggtgagggttattcataa	gggacaacgctaaattccaatctt	285
Chr 1	37531480	ttccgttcagatctctaacccttg	gcctctctctctacctttggc	248
Chr 1	37543321	TAAGAACCTTGTTCCACTCACCAT	CCTTGTTGGCCTGAGTATTGAAAA	288
Chr 1	37555363	ttcccaaaatgtacgtatcaccct	gcattggttaaagtaaagctcaggt	238
Chr 1	37558233	TCAATCATCGAAGCTTTCTCCTGT	TAAATCTGGGAGTTCTCATGCACT	200
Chr 1	37560283	GGGTGATGGACTGACTTTggataa	CTGTTGGTTTACTGTTTGCTTTGC	289
Chr 1	37562246	GACAAACATTCAATTACTCGTTCCC	GCACTTGCGATGATTTTGTTTGTTC	257
Chr 1	37569469	TGTATGACTGTGGGTAGTGTTAGC	tgtaccaaatcatgccccttaaaC	277
Chr 1	37651739	acctacacatgaacatagcactgt	gttggtggtactgtgctatttgac	272
Chr 1	37653175	cttcacggggacttaaactaggaa	ctggaaggttttgtgtgttttgga	249
Chr 1	37655360	caatCCACAccagttgagagagag	gagtggtcgggaattcagaatttc	282
Chr 1	37659799	ctacctcccctgctaaagtttgat	gggaattgtaccaaccgatttcag	227
Chr 1	37680062	agtcattatgttctactgcaccca	attgaggggtgagaacggtaaaat	243
Chr 1	37681427	cactttccggggacttaaactaga	ggaagatttggtttggtttgggtt	268
Chr 1	37684105	agcttgtaccaacgtgttacagta	agatatgtatgttggcttcgaacc	298
Chr 1	37702085	ctaaaacccgtccccaaactacta	tgggagctagagtcagatatgaga	291
Chr 1	37711603	cttttctatacaatttcgcccttgc	tggaagctcggatatatagaccca	146
Chr 1	37721375	GTACGCGTTCATGAAGGACAATAG	CCACGTCCTTAATATCAACCCAGA	290
Chr 1	37722578	gtggtactcgcatcttttattGGG	CTCGAAGCAAAAGGTCCTCAAAAG	194
Chr 1	37737577	CTGAGCTTGATTCTCCTTTAGTTGA	tctctctctctctatagtgATGGAC	282
Chr 1	37745303	TTTGGGTGATATATAAGAGGGGCG	CGGGGAaagaaaatgagagagaga	280
Chr 1	37747899	CCACAGCTACCAGAGTTTCAAGTA	GTATTTTCCATAGCCCTCTCCGAT	153
Chr 1	37748038	AGAGGGCTATGGAAAATACGTTCA	CTCTGTGTTTGAACTGTTCCAAGG	140
Chr 1	37749058	AGCTCAGAAAGTACAATGCCCATA	GCGGTCTTTCTTTCACTAAATTGC	292
Chr 1	37750079	ATGTCAAAGGCCCAAGTTCTAGAT	GAGAATCCAATGTTTCATGCTCGA	287
Chr 1	37752266	TTCTTCTTAGTCTCTACAGCCACG	ttttGTGAGCTAGAAATTTCCGGG	227
Chr 1	37767748	gagagagataaTGAGAACAGGCGT	GAAAGGTTAAGCTGCAAAGAAGGT	243
Chr 1	37778091	gtggtcattaatcacgcaaactga	acccttatgtttattcaggtcctct	245
Chr 1	37817108	TTTTATCCGATCCTGAGGCTGTTC	CTCCCCTAGTGTAAAAGAAAGCCT	215
Chr 1	37855464	tctctatataatTAGGGgaggaggt	cgtatcacaagtgtcaacctgatg	256
Chr 1	37999481	GTGTTCAGCCAGGATTTTGTCTG	aaaattttgtgagctgtacggacg	172
Chr 1	38003315	agttatttccaagaagcccaggat	cgtcccattaccattcctaggatt	241
Chr 1	38023086	TCTAGGGCAATGACAAAGTAAGCT	GCGCTCCCTCTCAATTAGACTATT	273
Chr 1	38052811	aaagtgaggcccaaatccaataag	ggcactactctaatcactaagggg	260
Chr 1	38116740	tgacggctaggtatagagagagag	gccggccacttttataggatttat	168
Chr 1	38137476	cctcagagccatggtaattgattt	CTGTTGCACGACCCtgatttt	280
Chr 1	38164382	CAACACTTTCGGTTCTGGTAAGTC	ggACAGAACCAGCTAGAAGAAAGA	245
Chr 1	38205605	TTTGATTTTCGGTCTGGATTGGTG	GTGTTCGGTAGGTCGGTTTGAA	186
Chr 1	38220786	atggctccgtatcagatgctttat	ctttcttcccgaacctcCAAATTC	258
Chr 1	38225367	GTTCCGAAAACACTGCTACTTTCA	TGAAATTCCTTGGTCATTGGGTTG	226
Chr 1	38229778	TCGCCCTTTTAGTTACTGCTACAT	TTCTGAACAATTGGAGTCCCTTGA	215
Chr 1	38232931	AGAGAAAACAGTGAAAGTCCTCCA	GATAATGGGGAATGACTCTCGACA	151
Chr 1	38329007	accacaagccataggtttagat	gtacattgtcgtagtgggagagtt	288
Chr 1	38350789	cgaacccagaaaacaaacgaCATA	aattcctcaaagtagcacaaacCG	200
Chr 1	38356257	ctccttccattcagatctctagcc	tagaaagtgttggcttcaggaaac	273
Chr 1	38367784	AGGCCTAACAATAACAGTAGTCCG	CTAACCTTGCTGCCACATTTCAAT	245
Chr 1	38384623	GAAGGATgcagtgttgggttttat	accatgtcagtctaaatccagtgt	272
Chr 1	38395583	gagatctcatttcccttcgctgaa	gaacttggaattgcactctcagtc	223
Chr 1	38401149	gtgaccagaatccactagcactat	ccacccctgaatgtacatccatat	205
Chr 1	38409454	CTCTAATCGCTGGGCTAAGACTAG	ATATTGCTTTCTTCAGTGCCAGTG	285
Chr 1	38411069	ggactacgctcaaaggtttcaata	tatctgttcggtgttttgggtttg	287
Chr 1	38417644	TTAGGTTGCTCACTTCCCCTTATC	CTCCTTCTTCTAACTGGTGGTAGC	285
Chr 1	38418335	CATCACGCCTATGTCGAATGTTAG	GCAACACTGGTCAACTTGAGTATG	172
Chr 1	38431423	AAGTATTAGCGATGTCTGAACGGA	TGTAGAAGAACCCCGGTAAGTTTT	286
Chr 1	38436695	gttgagcttccaataagtgatcca	acggtaaagaaatcccatctcgat	215
Chr 1	38534884	TCATCTCTTCACCATTTGCcttac	TTGACGCTCTTCCTAATCCcatag	176
Chr 1	38535670	aaatgatgatttcctccgagcttg	ttcctcattgcatccaccatagaa	299
Chr 1	38562754	gtaaagcttaggttggatgcatgg	aaaatgtacgtatcaccctgacct	229
Chr 1	38572278	CACTGTGCCAAATAGAAATGCTGT	AAGTAAGAGCATTAAACGCACCAC	211
Chr 1	38573343	CAACGACAATGGGGAAACTATAGC	CCAAGTTAAGGGCTGTAGTGTTTG	298
Chr 1	38617533	tgccccttaaaacacttagctact	tagtatgattgagtgggagtgctg	186
Chr 1	38620985	tgggattcatcatggttatacagg	aatggatggtagctttgactctca	207
Chr 1	38658074	agtgcaagtgtgagtatgttgaga	CTGTGCATTAGTAAATCGTGGGAC	249
Chr 1	38658521	tgtttgttcGAAGCCTACCTATAG	ACATCATTTCCCGTCTATCCAGTT	134
Chr 1	38678430	CTGATAGTTTCCCCAATTTCACCG	TCGGCATGTATAACTACGACTTGT	290
Chr 1	38770263	atactgtccacaCGCACAAGAT	CAAGCACATGACCGAGGAATCT	140
Chr 1	38821846	tcgacataattcacggtaccttgt	accacaagccataggtttagat	298
Chr 1	38840400	cacttcatcgctgattatcacatca	atgggtgactgttgggattttatg	295
Chr 1	38870783	atgccaagtaattcaaccatagcc	cccttgattcttttctgtcgcaaa	297
Chr 1	38875014	gtttgcggacctctgaatgtaaaa	atattctccacccctatcagttcg	199
Chr 1	38876954	cacagcaagcaatacctcaatcat	ttccgttcagatctctaacccttg	158
Chr 1	38905027	ttttgttttcggTTGAGGCTCAC	TGAAGACCACCCAAACGCAC	169
Chr 1	38905414	gaaggagagagaaagggtttgagt	cgagtcccaagttatgcatgattg	236
Chr 1	38939563	TCCTTCTTTCTCTTTGTGCTCACT	CTTAGCAAGCCCAAAATCAGTCAA	115
Chr 1	38943691	gggtagaacggtaattttgtccct	gaccatgggcctatataaccgaaa	224
Chr 1	39040206	CGCAAGGCATCAAATTTGGTAAATG	TACCAAATGCATTTTCTTCGAGGG	267
Chr 1	39045546	ACTCAATTTGACTAAGTCCACCCA	CTCGGCAAACAAACAAACAGAGTA	223
Chr 1	39095228	ACTTGTCCACATCATTTAGCCTCT	ttagtgatTTGCATGCCCTTGAAG	224
Chr 1	39104636	CAGGGCAACTTTTCAAAAGCTAAC	CTCTCTGCATGTTCACGATTGATC	286
Chr 1	39110983	acCCTCTCTTTAAACGTGACTTTC	AATTCTTAACGGAAATGAGGACGG	194
Chr 1	39111282	GCGGGGAATCCTCTcatagaaaa	CGAATGTTAAACGAGACGGGAAC	263
Chr 1	39119220	aacagagtttacttgcatttgggg	ttcccaaaatgtacgtatcaccct	291
Chr 1	39149178	tcctacttgtatgggcaaatctga	gtggatcttggtcacagaatacta	254
Chr 1	39149414	agtattctgtgaccaagatccact	acgataaactcatatccactcctga	209
Chr 1	39156974	CTCGGGCCCAATATGTTACAATTA	AGGGTATGTTTCATCACGGAAGAT	275
Chr 1	39164906	TACCTTCTCCAGTTTACTTCAGCc	TATATGGGCCCAGCAATGTTAGAT	115
Chr 1	39172235	GCCAGATCAGACACATTTTCCTTT	CAGCTGTCTATCAAGTGCAAAGAG	273
Chr 1	39187331	ATTGCATGTTCCAAAAGGTAGTCG	TGTTAAGCACACCAAATCCACTTC	297
Chr 1	39198364	catttctCACCAGGGTTTTCaaca	GCCtctatagcataattgacactcac	279
Chr 1	39216375	CCCCTCTTAAATACCAAGCTACCA	CGGTAGCTGTTTACGTTTGC	167
Chr 1	39369259	TGCTTGTAGTAGGTTTTCAGAGCT	GAAAACTTCGAAGCCAATCTCTGT	140
Chr 1	39414584	GATTTGGTTCTTGGCTGCAACTAT	GtaaattggttttgagatggtaCCC	280
Chr 1	39463868	TTTTCTTAGTCGTGGTGTTTGGTG	acctcctttctctctcaaatCCAC	271
Chr 1	39477566	TCACTGCTCTCACCATCTTGTAAA	AAGTTCCCGATTTGATGCATCT	278
Chr 1	39481667	GACTGGTTGCTACTTTGTGTTAGT	gGAACAGAACTCGAGAAACAAAGG	300
Chr 1	39485870	ctctgaattctacacagccttcct	ctgACCACTTTTCTTCCCTTTTCC	284
Chr 1	39493883	CCGGATGAATTGTTGCACTCATTA	GGATACCTTGACTCCACTCTGATG	263
Chr 1	39516332	CAACTTGAAATTCACTCAGCCATGA	GAATTTTATGTTACATGGTCGAGGG	162
Chr 1	39573096	tccttaaaacacttgaccccgtat	agggtgatacgtacattttgggaa	200
Chr 1	39620786	CAtcagactggaccgatattgaca	GCCGATCCATTAGTCAGCTTTAAC	180
Chr 1	39778020	GagatgctctgataccaaatgttAG	TGGTCCCTATTTGCATCATATCGT	250
Chr 1	39779043	AACTCGTCCATTACTAGGCTGAAA	CCTTTTGCTTCTGATTCTTCTCCG	137
Chr 1	39779200	CGGAGAAGAATCAGAAGCAAAAGG	CGTAAATCCGCCCTGAAATAAACA	215
Chr 1	39816407	ggggcattcaattacaaccgttat	ggctagagatctgaatggaaggag	270
Chr 1	39865508	AGAAAAGTCAGTAGTGTAGCGGTT	TATTTTCCACACACTCccatcact	156
Chr 1	39865729	cgcctctttctctctctttctctt	GAGAATATGGGCTCAAAGTGCATC	228
Chr 1	39893896	agtcaaagttcaatatcggtccct	acccttttcacatacttgatcctgt	179
Chr 1	39953367	agtttgtctcaactagtatggggac	tgaatggggtgtacggtaaatttg	272
Chr 1	39975805	CAGCAGACTCCCTTTCCTACATAG	AACCATGTAGAACTGTATCGCTCT	220
Chr 1	39978532	CATTCTTACCCTCCCAAACCAAAC	TCACTTTCAGAGGTAAGCTTTCCA	273
[truncated: 45,559 more rows]
